# Supplementary material for: Metabolomic changes related to airway inflammation, asthma pathogenesis and systemic activity following inhaled fluticasone furoate/vilanterol: a randomized controlled trial
Source: Respir Res. 2022 Sep 20;23:258. doi: 10.1186/s12931-022-02164-w (PMC9487108; doi:10.1186/s12931-022-02164-w)
Supplement: Supplementary file 2 — Additional file 2: Supplementary data. [file 12931_2022_2164_MOESM2_ESM.xlsx]

## Sheet: Explanation
	OrigScale	values are normalized in terms of raw area counts.
		Note: for a single day run, this is equivalent to the raw data
	ScaledImpData	each biochemical in OrigScale is re-scaled to have median equal to 1
		then, missing values are imputed with the minimum
	Sample Manifest	This is the list of meta data and samples from the client
	Box Plots	This is the graphical representation of ScaledImpData for each biochemical
		(ordered in the same way as the "Pathway Heatmap" table)
	Line Plots (in other wkbk)	This is the graphical representation of ScaledImpData for each biochemical
		(ordered in the same way as the "Pathway Heatmap" table)
	Stat Sum	The number of altered biochemicals and directional changes between the various treatment group comparisons
	Pathway Heat Map	This is the heatmap associated with the statistical analysis of the data
		Indicates ratios, p- and q-values for each comparison
		0.55	Green: indicates significant difference (p≤0.05) between the groups shown; GREEN indicates a ratio < 1
		1.71	Red: indicates significant difference (p≤0.05) between the groups shown; RED indicates a ratio > 1
		0.65	Light green: narrowly missed cutoff for significance; 0.05<p<0.10; light green indicates a ratio < 1
		1.8	Light red: narrowly missed cutoff for significance; 0.05<p<0.10; light red indicates a ratio > 1
		1.2	Non-colored text and cell: mean values are not significantly different for that comparison
			Blue: indicates indicates significant difference (p≤0.05)
			Light Blue: indicates p>0.05, p<0.10
	* indicates compounds that have not been officially confirmed based on a standard, but we are confident in its identity

## Sheet: OrigScale
											CLIENT_IDENTIFIER	1010003	1020003	1030003	1040003	1050003	1060003	1070003	1080003	1090003	1100003	1120003	1130003	1140003	1150003	1160003	1170003	1180003	1190003	1200003	1210003	1220003	1230003	1240003	1250003	1270003	1280003	1010006	1020006	1030006	1040006	1050006	1060006	1070006	1080006	1090006	1100006	1120006	1130006
											PERIOD_TREATMENT	T1 TRT	T1 PBO	T1 TRT	T1 PBO	T1 TRT	T1 PBO	T1 TRT	T1 PBO	T1 PBO	T1 TRT	T1 PBO	T1 PBO	T1 TRT	T1 PBO	T1 TRT	T1 PBO	T1 TRT	T1 TRT	T1 PBO	T1 TRT	T1 PBO	T1 TRT	T1 PBO	T1 TRT	T1 PBO	T1 TRT	T1 TRT	T1 PBO	T1 TRT	T1 PBO	T1 TRT	T1 PBO	T1 TRT	T1 PBO	T1 PBO	T1 TRT	T1 PBO	T1 PBO
											PARENT_SAMPLE_ID	4156027	4156028	4156029	4156030	4156031	4156032	4156033	4156034	4156035	4156036	4156037	4156038	4156039	4156040	4156041	4156042	4156043	4156044	4156045	4156046	4156047	4156048	4156049	4156050	4156051	4156052	4156053	4156054	4156055	4156056	4156057	4156058	4156059	4156060	4156061	4156062	4156063	4156064
											SAMPLE_NAME	GLAX-03859	GLAX-03860	GLAX-03861	GLAX-03862	GLAX-03863	GLAX-03864	GLAX-03865	GLAX-03866	GLAX-03867	GLAX-03868	GLAX-03869	GLAX-03870	GLAX-03871	GLAX-03872	GLAX-03873	GLAX-03874	GLAX-03875	GLAX-03876	GLAX-03877	GLAX-03878	GLAX-03879	GLAX-03880	GLAX-03881	GLAX-03882	GLAX-03883	GLAX-03884	GLAX-03885	GLAX-03886	GLAX-03887	GLAX-03888	GLAX-03889	GLAX-03890	GLAX-03891	GLAX-03892	GLAX-03893	GLAX-03894	GLAX-03895	GLAX-03896
											GROUP_NAME_OR_DESCRIPT_1		5 day FF/VI study	5 day FF/VI study	5 day FF/VI study	5 day FF/VI study	5 day FF/VI study	5 day FF/VI study	5 day FF/VI study	5 day FF/VI study	5 day FF/VI study	5 day FF/VI study	5 day FF/VI study	5 day FF/VI study	5 day FF/VI study	5 day FF/VI study	5 day FF/VI study	5 day FF/VI study	5 day FF/VI study	5 day FF/VI study	5 day FF/VI study	5 day FF/VI study	5 day FF/VI study	5 day FF/VI study	5 day FF/VI study	5 day FF/VI study	5 day FF/VI study	5 day FF/VI study	5 day FF/VI study	5 day FF/VI study	5 day FF/VI study	5 day FF/VI study	5 day FF/VI study	5 day FF/VI study	5 day FF/VI study	5 day FF/VI study	5 day FF/VI study	5 day FF/VI study	5 day FF/VI study
											GROUP_NUMBER	GSK201499	GSK201499	GSK201499	GSK201499	GSK201499	GSK201499	GSK201499	GSK201499	GSK201499	GSK201499	GSK201499	GSK201499	GSK201499	GSK201499	GSK201499	GSK201499	GSK201499	GSK201499	GSK201499	GSK201499	GSK201499	GSK201499	GSK201499	GSK201499	GSK201499	GSK201499	GSK201499	GSK201499	GSK201499	GSK201499	GSK201499	GSK201499	GSK201499	GSK201499	GSK201499	GSK201499	GSK201499	GSK201499
											SAMPLENUMBER	1	7	13	19	25	31	37	43	49	55	61	67	73	79	85	91	97	103	109	115	121	127	133	139	145	151	2	8	14	20	26	32	38	44	50	56	62	68
											SAMPLE_AMOUNT	1ml	1ml	1ml	1ml	1ml	1ml	1ml	1ml	1ml	1ml	1ml	1ml	1ml	1ml	1ml	1ml	1ml	1ml	1ml	1ml	1ml	1ml	1ml	1ml	1ml	1ml	1ml	1ml	1ml	1ml	1ml	1ml	1ml	1ml	1ml	1ml	1ml	1ml
											SUBJECT_ID	101	102	103	104	105	106	107	108	109	110	112	113	114	115	116	117	118	119	120	121	122	123	124	125	127	128	101	102	103	104	105	106	107	108	109	110	112	113
											TREATMENT_DAY	treatment 1 -Day 1	treatment 1 -Day 1	treatment 1 -Day 1	treatment 1 -Day 1	treatment 1 -Day 1	treatment 1 -Day 1	treatment 1 -Day 1	treatment 1 -Day 1	treatment 1 -Day 1	treatment 1 -Day 1	treatment 1 -Day 1	treatment 1 -Day 1	treatment 1 -Day 1	treatment 1 -Day 1	treatment 1 -Day 1	treatment 1 -Day 1	treatment 1 -Day 1	treatment 1 -Day 1	treatment 1 -Day 1	treatment 1 -Day 1	treatment 1 -Day 1	treatment 1 -Day 1	treatment 1 -Day 1	treatment 1 -Day 1	treatment 1 -Day 1	treatment 1 -Day 1	treatment 1 -Day 15	treatment 1 -Day 15	treatment 1 -Day 15	treatment 1 -Day 15	treatment 1 -Day 15	treatment 1 -Day 15	treatment 1 -Day 15	treatment 1 -Day 15	treatment 1 -Day 15	treatment 1 -Day 15	treatment 1 -Day 15	treatment 1 -Day 15
											TRTATTIMEPOINT	TRT	PBO	TRT	PBO	TRT	PBO	TRT	PBO	PBO	TRT	PBO	PBO	TRT	PBO	TRT	PBO	TRT	TRT	PBO	TRT	PBO	TRT	PBO	TRT	PBO	TRT	TRT	PBO	TRT	PBO	TRT	PBO	TRT	PBO	PBO	TRT	PBO	PBO
											TRTSEQUENCE	TRT->PBO	PBO->TRT	TRT->PBO	PBO->TRT	TRT->PBO	PBO->TRT	TRT->PBO	PBO->TRT	PBO->TRT	TRT->PBO	PBO->TRT	PBO->TRT	TRT->PBO	PBO->TRT	TRT->PBO	PBO->TRT	TRT->PBO	TRT->PBO	PBO->TRT	TRT->PBO	PBO->TRT	TRT->PBO	PBO->TRT	TRT->PBO	PBO->TRT	TRT->PBO	TRT->PBO	PBO->TRT	TRT->PBO	PBO->TRT	TRT->PBO	PBO->TRT	TRT->PBO	PBO->TRT	PBO->TRT	TRT->PBO	PBO->TRT	PBO->TRT
											PERIOD	T1	T1	T1	T1	T1	T1	T1	T1	T1	T1	T1	T1	T1	T1	T1	T1	T1	T1	T1	T1	T1	T1	T1	T1	T1	T1	T1	T1	T1	T1	T1	T1	T1	T1	T1	T1	T1	T1
											DAY	D1	D1	D1	D1	D1	D1	D1	D1	D1	D1	D1	D1	D1	D1	D1	D1	D1	D1	D1	D1	D1	D1	D1	D1	D1	D1	D15	D15	D15	D15	D15	D15	D15	D15	D15	D15	D15	D15
											TREAT_DAY	TRT_D1	PBO_D1	TRT_D1	PBO_D1	TRT_D1	PBO_D1	TRT_D1	PBO_D1	PBO_D1	TRT_D1	PBO_D1	PBO_D1	TRT_D1	PBO_D1	TRT_D1	PBO_D1	TRT_D1	TRT_D1	PBO_D1	TRT_D1	PBO_D1	TRT_D1	PBO_D1	TRT_D1	PBO_D1	TRT_D1	TRT_D15	PBO_D15	TRT_D15	PBO_D15	TRT_D15	PBO_D15	TRT_D15	PBO_D15	PBO_D15	TRT_D15	PBO_D15	PBO_D15
PATHWAY_SORTORDER	BIOCHEMICAL	SUPER_PATHWAY	SUB_PATHWAY	COMP_ID	PLATFORM	RI	MASS	PUBCHEM	CAS	KEGG	Group HMDB	T1_D1_TRT	T1_D1_PBO	T1_D1_TRT	T1_D1_PBO	T1_D1_TRT	T1_D1_PBO	T1_D1_TRT	T1_D1_PBO	T1_D1_PBO	T1_D1_TRT	T1_D1_PBO	T1_D1_PBO	T1_D1_TRT	T1_D1_PBO	T1_D1_TRT	T1_D1_PBO	T1_D1_TRT	T1_D1_TRT	T1_D1_PBO	T1_D1_TRT	T1_D1_PBO	T1_D1_TRT	T1_D1_PBO	T1_D1_TRT	T1_D1_PBO	T1_D1_TRT	T1_D15_TRT	T1_D15_PBO	T1_D15_TRT	T1_D15_PBO	T1_D15_TRT	T1_D15_PBO	T1_D15_TRT	T1_D15_PBO	T1_D15_PBO	T1_D15_TRT	T1_D15_PBO	T1_D15_PBO
1	glycine	Amino Acid	Glycine, Serine and Threonine Metabolism	58	LC/MS Pos Early	1375	76.0393	750	56-40-6	C00037	HMDB00123	208107392	204952256	180495888	171611344	195755168	239764128	178065120	200052160	198940544	209691824	194035952	200083280	146122400	179328704	184779584	165415728	194873040	168983616	186870368	233096320	138820944	175397600	179725184	233416832	182812640	191220800	207112064	190249280	205912736	153646960	194160480	211489184	149801792	231400864	179739760	176290352	192337792	136069536
2	N-acetylglycine	Amino Acid	Glycine, Serine and Threonine Metabolism	27710	LC/MS Pos Early	826	118.05	10972	543-24-8		HMDB00532	15612543	9118383	5590193	5.05468e+06	7247257	6445329	5928754	6107050	5660097	7246725	15796428	13078313	6998140	6289303	6.36098e+06	16890048	13889892	10199905	6834658	15073386	14379352	10761292	5646320	12523329	7.57822e+06	9776042	10127091	8895296	7096417	7038135	9103730	5424856	6359837	6081130	6098876	6824810	9629520	7364163
4	sarcosine	Amino Acid	Glycine, Serine and Threonine Metabolism	1516	LC/MS Pos Early	1280	90.055	1088	107-97-1	C00213	HMDB00271	10181912	7229265	8833010	12205806	9846417	7343651	7.78389e+06	9313992	12373244	7.12666e+06	8836009	7.27492e+06	4925774	6.9215e+06	7.54544e+06	7265540	5351224	3138432	9843653	3.166e+06	5.96385e+06	9668542	6.4846e+06	5223502	8466526	8678438	7.27887e+06	7794920	6797731	7.92433e+06	8051072	6.64427e+06	5709965	14429717	11238505	6.15914e+06	8697908	4784289
5	dimethylglycine	Amino Acid	Glycine, Serine and Threonine Metabolism	5086	LC/MS Pos Early	1104	104.071	673	1118-68-9	C01026	HMDB00092	62652076	45834048	59100120	59451956	65542384	60045788	62437608	69695704	67122264	61836164	96753368	52046472	40316924	56617464	51704796	78116080	55204644	50503164	57330656	37147620	44374516	63817860	48122160	53615444	61747420	94753712	54253272	44383128	52833932	56290248	66249516	56541740	55509168	77975432	68299424	58016820	87315632	54825704
6	betaine	Amino Acid	Glycine, Serine and Threonine Metabolism	3141	LC/MS Pos Early	1064	118.086	247	107-43-7	C00719	HMDB00043	1318000896	1002046912	1003826560	987191744	926803968	1038894912	988915584	937218048	885422848	988228288	965673984	669942528	918342208	1048121152	801082880	886467648	716787584	528278176	830748544	621863104	976238720	978581824	702575360	778387328	1128190464	779029568	1156062336	945592640	907537920	1059690752	868811712	930347264	820536256	1172899200	840585280	872289344	773681536	500411520
9	serine	Amino Acid	Glycine, Serine and Threonine Metabolism	1648	LC/MS Pos Early	1239	106.05	5951	56-45-1	C00065	HMDB00187	305639648	281316800	283106816	316936576	298800800	330356704	364078944	326266624	278262592	299818880	303021312	375399232	266061344	278430944	347041024	347084576	350302080	339001728	274590688	330734944	314885472	376014848	262544672	316859424	347929024	262929760	293706848	283321312	339671392	293566656	272768864	336416064	299806464	287997024	309827168	292370912	300459232	274706816
10	N-acetylserine	Amino Acid	Glycine, Serine and Threonine Metabolism	37076	LC/MS Polar	2000	146.046	65249	97-14-3		HMDB02931	12936213	18348972	13189667	10872711	11369109	10740377	13543721	11635439	14489207	15419065	13225419	12649657	9917768	11800881	14041902	11244916	14762903	13223722	14038907	13068974	12996614	11078459	12529032	11431552	10898614	15232818	13561705	14969101	13089799	10354614	11025095	12870479	11278994	12618576	14083676	15584150	14683606	11725433
15	2-methylserine	Amino Acid	Glycine, Serine and Threonine Metabolism	53229	LC/MS Pos Early	1652	120.066	94309		C02115		1.28219e+06	2.90827e+06	2.80314e+06	1.90833e+06	6.62685e+06	2.21767e+06	1.46924e+06	1.68914e+06	4.92647e+06	3006723	2.37253e+06	4685420	5749317	6.45157e+06	2255180	1759289	6308440	6890100	6553599	4.24967e+06	4.4959e+06	3269251	2.40939e+06	4167345	4094927	8104855	5854022	5.29137e+06	2.71158e+06	2.97947e+06	7.13332e+06	1.50827e+06	1.18205e+06	2.72446e+06	4.81613e+06	4234952	3760231	2.25556e+06
16	threonine	Amino Acid	Glycine, Serine and Threonine Metabolism	1284	LC/MS Pos Early	1514	120.066	6288	72-19-5	C00188	HMDB00167	540703936	497394272	494048512	606953792	596630784	447960352	604810304	562314112	533641824	532642528	417253504	468207872	340028992	474266688	506648032	400288384	380446528	584992832	528227744	395524576	393560768	579574080	561822080	613194624	634185216	446230848	526083424	548383232	553181824	426808672	619121216	452443328	414873472	511147392	703958656	551716352	578132160	655113408
17	N-acetylthreonine	Amino Acid	Glycine, Serine and Threonine Metabolism	33939	LC/MS Neg	821.6	160.061	152204	17093-74-2			3.26151e+06	5.79143e+06	4.7552e+06	2675451	3.59026e+06	3.04213e+06	5.08726e+06	5213864	5.24355e+06	4.62914e+06	3.56164e+06	4609577	3876751	4622364	3941441	2.52091e+06	4257778	3925676	5558422	4.00963e+06	4.09444e+06	4.31296e+06	5.63866e+06	3.55684e+06	4.19138e+06	5409591	5.04231e+06	4.09861e+06	5372599	3.99147e+06	4596468	3.21302e+06	3.88332e+06	3.78512e+06	5.28266e+06	5.04555e+06	3.19992e+06	4874138
28	alanine	Amino Acid	Alanine and Aspartate Metabolism	1126	LC/MS Pos Early	1700	90.055	5950	56-41-7	C00041	HMDB00161	978282496	1457542400	1180417280	1429583872	1243456128	1742709248	1889443072	1250045952	1054487168	1582587520	741300800	913835520	886494976	978459456	1176474624	1188455296	1196369920	1331756672	1159946112	893414912	920432320	1036810752	1221824000	1585222912	1278974208	1214702336	1005804608	1478750848	1287545600	886549440	1137779712	1750683904	1228469888	1949471872	1724044416	1747000704	938012864	933003328
30	N-acetylalanine	Amino Acid	Alanine and Aspartate Metabolism	1585	LC/MS Polar	1564.8	130.051	88064	97-69-8	C02847	HMDB00766	11765488	17360108	11229468	11557604	11554648	10079342	12641430	11648980	12089709	14681161	11809786	12854385	9987628	11947906	12280277	10161041	12916607	11474672	14570907	12095371	11899408	11142175	11351025	11469592	11403608	12614415	13737946	13048768	12891152	12280815	11757019	11950708	10484469	12099844	11646659	14281385	12073127	11664100
34	aspartate	Amino Acid	Alanine and Aspartate Metabolism	443	LC/MS Pos Early	1165	134.045	5960	56-84-8	C00049	HMDB00191	37787472	52584288	44485720	46630612	38804892	41632244	82881320	28864984	36886516	41204868	51394724	52521056	50582296	31838180	46385400	53007608	44627112	53049312	46775848	47255796	38043952	38232972	43129732	52717596	48510000	39597700	30218166	36902584	33093162	36026928	25607508	63017648	83812824	42193276	40421688	43288896	52442764	59874900
35	N-acetylaspartate (NAA)	Amino Acid	Alanine and Aspartate Metabolism	22185	LC/MS Polar	3143	174.041	65065	997-55-7;997-55-7	C01042	HMDB00812	764207	6.96151e+06	7794375	11224450	5.65836e+06	958555	5894085	9765716	8940548	7.65607e+06	552021	5.71828e+06	6804325	9381834	6561912	1.47835e+06	4.48831e+06	7836106	10430630	7789572	1.4318e+06	6884230	6.60899e+06	11196150	6.95214e+06	1.08892e+06	898465	5113799	8102121	14368828	6.36862e+06	954882	6490712	10175948	10041913	7926748	640954	6.00836e+06
38	asparagine	Amino Acid	Alanine and Aspartate Metabolism	512	LC/MS Pos Early	1225	133.061	6267	70-47-3	C00152	HMDB00168	248236576	253098784	205444000	243090880	260689648	228227136	232927760	248796208	233523008	239507648	201869360	186092512	187731584	263915968	236024944	230199200	208259520	243781360	215270144	193487488	244879344	207065872	242243968	192885024	238521264	249645856	267038560	245992544	232236656	204892304	229626992	240009488	199414016	263892880	263937872	227611056	205997712	192470128
39	N-acetylasparagine	Amino Acid	Alanine and Aspartate Metabolism	33942	LC/MS Pos Early	785	175.071	99715	4033-40-3		HMDB06028	838039	756501	590497	743614	1.07049e+06	771031	1.17668e+06	1.07629e+06	739314	962502	757944	872339	802845	671600	748017	796220	1.37695e+06	669501	1.55562e+06	617780	1.14903e+06	565523	852162	671309	620896	985188	1152454	833674	807005	676538	1.14134e+06	626059	812513	869862	686732	685740	763038	902384
40	glutamate	Amino Acid	Glutamate Metabolism	57	LC/MS Pos Early	1500	148.06	611	56-86-0	C00025	HMDB00148	140388752	196529520	208271808	234995904	129349376	187306096	489896256	208581328	276112416	360943360	388560640	224424784	218156368	202513200	235923264	180860112	191417072	195292896	293184640	158748416	172743760	236229616	186638304	198421968	233926432	184590688	130804584	163409216	219991232	283093920	104362224	333850336	492861728	317196768	361559392	409135648	340352608	255225696
41	glutamine	Amino Acid	Glutamate Metabolism	53	LC/MS Pos Early	1291	147.076	5961	56-85-9	C00064	HMDB00641	2211921664	2136006528	1744876416	2338378240	2390431744	2138721280	2066549888	1861502976	1855202432	1942538624	2027991808	1635590528	1494895360	1932841600	2050539264	1622510080	1780509440	1564046848	1901104256	1697050240	1549156352	2050721792	1845209216	1705022208	1805251840	1989184256	2239813376	2154619136	1887539712	2081799296	2184787712	2111316224	1793636608	1974244096	1942510080	1789250176	2014892416	1405914112
42	N-acetylglutamate	Amino Acid	Glutamate Metabolism	15720	LC/MS Polar	3106	188.056	70914	5817-08-03	C00624	HMDB01138	1.68037e+06	3733536	821696	2171918	1.86419e+06	1837646	2737587	1.64865e+06	1669848	2801537	2.04012e+06	2.05383e+06	825369	1.65127e+06	1.33406e+06	2.46068e+06	2.17234e+06	1.68438e+06	2.68572e+06	1.76015e+06	1448153	1.7896e+06	1803595	2.7097e+06	1.48709e+06	2123193	1.67645e+06	2.47513e+06	1.44148e+06	1.51093e+06	1.49286e+06	3.12947e+06	2.01048e+06	1.94077e+06	1.94974e+06	3.40744e+06	1.66075e+06	1.13378e+06
43	N-acetylglutamine	Amino Acid	Glutamate Metabolism	33943	LC/MS Polar	2140	187.072	182230	2490-97-3	C02716	HMDB06029	765405	1.48423e+06	684279	1.72114e+06	1.75011e+06	702320	1.64907e+06	1.70054e+06	1.89253e+06	1.71079e+06	381058	948220	740999	1522513	1.10882e+06	743318	1.23563e+06	953790	2.89488e+06	755132	518283	897196	1119718	2.31724e+06	749392	813026	569741	806798	889021	1.68271e+06	1.38484e+06	925016	1.43465e+06	2.01375e+06	2.15454e+06	1.63617e+06	670364	519402
49	pyroglutamine*	Amino Acid	Glutamate Metabolism	46225	LC/MS Pos Early	1900	129.066	134508	2353-44-8			39772556	51815060	61239732	14986488	40771100	41389092	27688046	53335384	56245772	43154672	27710000	18223272	26731580	30244138	27722924	13681298	35320848	63245456	51987132	12626329	13999374	20784396	53178548	18070954	41994956	16661115	37979704	59398800	53901420	14909234	40295052	46443052	24536804	44214880	55104348	47413736	39678240	21789988
51	beta-citrylglutamate	Amino Acid	Glutamate Metabolism	54923	LC/MS Neg	530	320.062	72715786	73590-26-8	C20775			139153	71579.4	65696.6	39451.4		149704	50766.7	77593.7	134348	76107.8	117072	82253.6	175905	92173	86360.7	29805.3	132685	98116.8	72215.5	50158.4	147890	122061	121754	105754	61629	37260.7	100482	123342	80512.1	56083.9	79017.6	71904.4	113339	96207.5	112665	82249.3	100138
62	histidine	Amino Acid	Histidine Metabolism	59	LC/MS Neg	755.9	154.062	6274	5934-29-2	C00135	HMDB00177	87678912	88071032	87720344	89838792	97898144	101871800	99890016	94292336	99514712	99707576	85095936	97011152	102839192	90829408	91003056	92885496	125986984	106359432	108195520	107586264	79771840	85508112	62190288	117440936	99314640	93933344	90605592	85327232	97887872	91581792	115167056	95055048	87728288	98354464	108932592	93967496	88293944	100253064
63	1-methylhistidine	Amino Acid	Histidine Metabolism	30460	LC/MS Neg	1227	168.078	92105	332-80-9	C01152	HMDB00001	542429	444877	828477	439058	499791	249599	398074	333892	629405	515107	381986	519632	350522	472481	258150	541941	335384	295333	667428	323765	485776	467526	595523	511295	598161	235340	479033	396310	680314	294693	516813	266161	421694	415052	861138	731243	601797	636685
64	3-methylhistidine	Amino Acid	Histidine Metabolism	15677	LC/MS Neg	906.3	168.078	64969	368-16-1	C01152	HMDB00479	17368250	9710015	29788526	22122790	5.58106e+06	299185	7383556	2.77707e+06	18367130	6876335	5800366	9208257	7817598	5.76851e+06	841963	9064255	5907619	313106	5.7695e+06	2.19451e+06	26290262	7185951	18833424	1.247e+06	17710386	329035	14089246	15048318	5724258	6.05665e+06	1.68767e+06	348374	16982544	589504	12419990	12790971	2.4365e+06	5.83025e+06
65	N-acetylhistidine	Amino Acid	Histidine Metabolism	33946	LC/MS Pos Early	2065	198.087	75619	39145-52-3	C02997	HMDB32055	104312	174069	115415	80094.1	197337	132208	58394.9	243181	158425	227069	111833	136706	130436	156394	143157	110724	238176	177200	217175	147289	99431.6	110554	164944	197000	127323	187488	111362	79388.7	110960	132791	209001	176569	201928	240438	142638	185846	112690	143465
66	N-acetyl-3-methylhistidine*	Amino Acid	Histidine Metabolism	43256	LC/MS Neg	1360	210.088	193270	37841-04-6			47523.1	40793.2	123959	47321.1			25807.8		42282.2	68675.4							62100.5		49093.6		66797.9		47149.8		56654.6		47591.4						109557		41163.4	42310.3
67	N-acetyl-1-methylhistidine*	Amino Acid	Histidine Metabolism	43255	LC/MS Pos Early	2100	212.103	193270							48384	270675		112988	76732.2	73245.1			116194	87289.8			25719.1	210123		206265	41691.3			71726.9				65162.1				196485			131480	87173.7	76519	187596	123139
68	hydantoin-5-propionic acid	Amino Acid	Histidine Metabolism	40473	LC/MS Polar	2080	171.041	782	5624-26-0	C05565	HMDB01212	367176	200173	552872	640289	221205	706029	1.12609e+06	698299	927657	342892	522276	279309	282911	399203	384566	1.13706e+06	336014	342585	260940	384053	1.13412e+06	575957	187376	272367	254929	125161	263952		259336	126277	155667	762191	615752	333244	1.21574e+06	502874	515167	217924
69	trans-urocanate	Amino Acid	Histidine Metabolism	607	LC/MS Pos Early	2285	139.05	736715	104-98-3	C00785	HMDB00301	1.50127e+06	1.52955e+06	834915	1.23808e+06	1.53183e+06	1.6784e+06	1670036	1.65149e+06	1.26183e+06	1.18956e+06	1.24425e+06	1007834	1.22071e+06	957186	1223003	1036689	899564	1.08688e+06	1.35205e+06	655285	1.19828e+06	1.09328e+06	1.08792e+06	1.33195e+06	2.14592e+06	1.58654e+06	1.72738e+06	1.1278e+06	1.15088e+06	1.994e+06	1.56362e+06	2.00453e+06	2.03055e+06	1.22516e+06	1.39869e+06	2.88019e+06	1459228	1338666
71	imidazole propionate	Amino Acid	Histidine Metabolism	40730	LC/MS Pos Early	2263	141.066	70630	1074-59-5		HMDB02271	222935						349737	1.42386e+06	205693	191465				244021	485723			98806	722057		132048	1159160			178812	2465917	174972		196501	101987		205544		616508
73	imidazole lactate	Amino Acid	Histidine Metabolism	15716	LC/MS Pos Early	2040	157.061	440129	14403-45-3	C05568	HMDB02320	4990819	3.25258e+06	2.48628e+06	2516244	5441919	2.99086e+06	4.19071e+06	2.45476e+06	3.23885e+06	4.15318e+06	2962649	2.72445e+06	2.85411e+06	3.40967e+06	3453195	5105487	4.60691e+06	6.92386e+06	7585431	1.83916e+06	3478651	2.47557e+06	3.36042e+06	4.75963e+06	3098569	3.23503e+06	4092696	2.65875e+06	2403156	2245165	4.82552e+06	3.81571e+06	4312920	2.19378e+06	3.02486e+06	3.71866e+06	3.19152e+06	3.04455e+06
76	N-acetylcarnosine	Amino Acid	Histidine Metabolism	43488	LC/MS Neg	1235	267.11	9903482	56353-15-2		HMDB12881	915297	2446067	3.52124e+06	1.30599e+06	935771	775726	1.92002e+06	1797598	1.01088e+06	2.6963e+06	1.67111e+06	946220	1.39969e+06	1.56039e+06	774550	765403	1.4729e+06	616156	2.54488e+06	626620	817383	1.92133e+06	1.23143e+06	450019	1.55208e+06	494786	1.78069e+06	1.02339e+06	3.06467e+06	2124948	1.7537e+06	910739	1.54208e+06	940170	1.09529e+06	1310060	855719	1.01467e+06
80	1-methylimidazoleacetate	Amino Acid	Histidine Metabolism	32350	LC/MS Pos Early	2064	141.066	75810	2625-49-2	C05828	HMDB02820	723087	1364259	1.40859e+06	1.41577e+06	1.2372e+06	1.22646e+06	1.89385e+06	1.12349e+06		1273126	1.43223e+06	996640	1.21784e+06	1.35027e+06	1.2411e+06	1039812	1.45357e+06	1.23116e+06	2547942	435512	833948	994981	1.37117e+06	1.58957e+06	2.29357e+06	1.83303e+06		1400937	1.41756e+06	919575	978081	1529764	1.22532e+06	1.33868e+06	1.33139e+06	1.38631e+06	1.20494e+06	583584
88	lysine	Amino Acid	Lysine Metabolism	1301	LC/MS Pos Early	2850	147.113	5962	56-87-1	C00047	HMDB00182	558788160	672635008	656520960	701821376	661629568	602298432	577972032	945284672	606034112	570550656	652743488	456160512	488560064	618221824	531377344	431395040	441465376	479178496	474231104	486236128	472241152	478589792	453991776	516548768	570088576	405370464	471845184	615905408	558561856	542305664	564235392	649444928	506674208	730591808	768827712	581832704	662246208	537429888
89	N2-acetyllysine	Amino Acid	Lysine Metabolism	36751	LC/MS Polar	3372.6	187.109	92907	1946-82-3	C12989	HMDB00446		56906.2			281136		77571.3	74012.2		145687					56830.9	37523.9	86083.7		198305												206432		67484.6	82241.2	103423	149169
90	N6-acetyllysine	Amino Acid	Lysine Metabolism	36752	LC/MS Neg	1059	187.109	92832	692-04-6	C02727	HMDB00206	467797	527545	559384	647395	467234	639622	532445	572392	682029	641732	490662	478043	397988	371434	444585	534569	510741	545943	463756	465483	691820	432736	542717	486430	460871	524881	446256	437747	578261	458980	461734	542988	399660	564220	653805	729540	584177	476786
95	N6,N6,N6-trimethyllysine	Amino Acid	Lysine Metabolism	1498	LC/MS Pos Early	2825	189.16	440120	23284-33-5	C03793	HMDB01325	58049336	41953900	69947320	42540048	27173124	23843066	43323940	34785960	43136484	37189132	34518868	27985998	25381894	35751356	27888316	27545200	29377188	23410274	51256744	21047914	35748816	40409860	39199156	37790112	33488498	34307316	50456304	36221992	44368672	28836836	23959446	26400980	41977456	37099964	62020828	57025728	61638376	45494928
96	5-hydroxylysine	Amino Acid	Lysine Metabolism	15685	LC/MS Pos Early	2790	163.108	1029	13204-98-3	C16741	HMDB00450	522388	1.19291e+06	969037	2913987	429695	782815	1.06033e+06	1.5887e+06	621274	785253	428077	793953	706611	646939	636636	577658	334843	308360	692972	788439	371390	635500	793862	795689	753424	487952	553128	923292	983482	412599	274807	973187	413254	932696	562491	687957	570667	670211
97	5-(galactosylhydroxy)-L-lysine	Amino Acid	Lysine Metabolism	43582	LC/MS Pos Early	2755	325.161		32448-36-5			165654	131708	270892		79610.1	147073	108125	135228	165508	190468		396884	386962	220296	215087	124210	211137	137597	147801	235827	64347.7	145910	196241	225935	196874	134510	188487	183860	365091		103841	193906	136594	139773	192448		121465	191242
99	2-aminoadipate	Amino Acid	Lysine Metabolism	6146	LC/MS Neg	639.2	160.061	469	542-32-5;1118-90-7	C00956	HMDB00510	122343	528746	983043	531439	191496	195190	406888	1.75752e+06	259434	735115	706596	504792	485562	854636	326911	88899.6	447385	131214	802071	437250	216485	648134	121429	112261	585788		406029	121582	877777	696050	418542	188662	271477	253640	455467	387571	228389	528199
103	glutaroylcarnitine (C5)	Amino Acid	Lysine Metabolism	44664	LC/MS Pos Early	2393	276.144	71464488	102636-82-8		HMDB13130	3279658	2558407	3.67934e+06	3679178	3.49252e+06	1579191	5155963	1766692	3007299	3.78428e+06	2758196	2094961	2646854	2961755	2.94707e+06	2423605	6057319	2388702	5210631	1.69355e+06	2595015	1526224	3897941	2896806	4.50118e+06	2946491	3748345	2865681	3.66002e+06	3756106	3.25427e+06	2743669	3.12452e+06	2111517	3871966	4.076e+06	3497870	2824586
107	pipecolate	Amino Acid	Lysine Metabolism	1444	LC/MS Pos Early	2200	130.086	849	4043-87-2	C00408	HMDB00070	23495964	31768532	46855204	43933244	54155876	27223298	41359640	85857696	26784174	31508614	120627632	21094950	15581243	30894498	355688320	25061644	21370826	34335116	35159440	21871046	21604808	72289928	25158606	21366360	44031856	148818640	21335694	35174892	34210580	35258032	35030676	34203284	22416874	68244280	28257294	33268458	60378404	67019160
108	6-oxopiperidine-2-carboxylate	Amino Acid	Lysine Metabolism	43231	LC/MS Neg	965	142.051	3014237	34622-39-4		HMDB61705		175550	435835	418132	376127	344490	504556	711542	261193	344490	364777	211538	208781	309445	403284	442216	443845		462019	306062	542266	427441	321993	382418	204418		296226		168175	296066	236672	234635	230094	215842	772138	324585	320880	377019
112	N-trimethyl 5-aminovalerate	Amino Acid	Lysine Metabolism	57687	LC/MS Pos Early	2186	160.133					75811504	60185188	50060060	65976672	69663864	41907852	94207608	72320936	53139556	69725040	44687616	50590788	76229488	115374072	37888536	49625052	32580436	31884550	66079712	36847260	33545190	62743744	65405644	36935108	55678032	61833236	76769672	55679056	52458204	67779352	62850452	48071776	75175096	66368236	59781024	63408280	49997036	38836368
113	phenylalanine	Amino Acid	Phenylalanine Metabolism	64	LC/MS Pos Early	2878	166.086	6140	63-91-2	C00079	HMDB00159	686174208	735361536	691630656	889791936	684650432	822060480	707647232	824909760	797825152	814826240	626061248	681526848	671502528	687399040	745382080	714361472	697027968	650919296	733380544	591314240	683541376	746606272	702074368	640207488	743158336	693008576	724209152	668137472	694312320	687322816	690297152	796512640	771487680	866958528	801379072	829667456	638085248	865366208
114	N-acetylphenylalanine	Amino Acid	Phenylalanine Metabolism	33950	LC/MS Neg	2597	206.082	74839	2018-61-3	C03519	HMDB00512	139918	147482	185860	225910	216252	149385	229663	309198	267232	244030	175957	152329	116566	239019	191048	201886	246987	189510	325838	114085	209381	187228	194754	139394	191189	194065	177740	136365	177274	175117	205365	195892	251051	357267	198436	247729	168270	197451
117	phenylpyruvate	Amino Acid	Phenylalanine Metabolism	566	LC/MS Neg	2515	163.04	997	156-06-9	C00166	HMDB00205	94628.6	149731	196189	224088	140043	154757	156918	172440	268140	169228	216701	212664	174159	223590	233068	170294	186344	177275	541547	196464	188604	219451	167708	237653	251808	195995	148857	139449	199395	185641	212172	186249	179810	310697	256080	296838	152869	195247
118	phenyllactate (PLA)	Amino Acid	Phenylalanine Metabolism	22130	LC/MS Neg	2208	165.056	3848	828-01-3	C05607	HMDB00779	1597525	1.2014e+06	1.78824e+06	2.04513e+06	1.69959e+06	1327767	1.73493e+06	1.67116e+06	1.53435e+06	1.60748e+06	1.57498e+06	1.10493e+06	1.02546e+06	1.6152e+06	1.89521e+06	1.58063e+06	2.64167e+06	1.46576e+06	3.21578e+06	969699	1.61875e+06	1.59446e+06	1.06423e+06	1.56609e+06	1.30935e+06	1.24549e+06	2.00611e+06	904587	1.39486e+06	1442192	1.99895e+06	2.18981e+06	1.75132e+06	2.13752e+06	1.75417e+06	1.49766e+06	1.30711e+06	1.33635e+06
122	phenylacetate	Amino Acid	Phenylalanine Metabolism	57745	LC/MS Neg	2150	91.0554	999	103-82-2	C07086	HMDB00209	103453		102581	208994	128755	27740.1	77806.5	81928.8	82206	353367	278266	164660	231447	38382.3	48476.2	188408	58293.5	247652	66728.4	108231	239415	213801	97289.3	42607.9	111184	44451.1	45572.4	71994.7	76586.9	155920	179740		163829	44597.3	206772	541935	293900	196922
123	4-hydroxyphenylacetate	Amino Acid	Phenylalanine Metabolism	541	LC/MS Neg	1361	151.04	127	156-38-7	C00642	HMDB00020										462721			477026						319255			217389	330284	224800		233751					221831			349384		431410	280627
129	tyrosine	Amino Acid	Tyrosine Metabolism	1299	LC/MS Pos Early	2430	182.081	6057	60-18-4	C00082	HMDB00158	207946448	295734720	224983088	261068448	191020928	263594704	255703552	288876640	237659744	251152176	186594992	217285312	151747792	245013792	207715872	217269872	202771056	170733984	209005712	160563344	210774976	222392240	217257952	183812976	265166416	227333264	237203488	222891520	245784176	179129584	216581232	238223744	204701424	304528992	245592752	258431104	175387792	127135384
130	N-acetyltyrosine	Amino Acid	Tyrosine Metabolism	32390	LC/MS Neg	1680	222.077	68310	537-55-3		HMDB00866	69007.4	134766	93832	98416.1	86060.3	100594	186939	142626	110485	148981	57645.9	116633	41150.6	97758.5	107961	82410.2	130868	67617.7	213594	45980.1	100292	71732.9	100529	57054.5	97135.5	121188	81306	75055.8	110148	64967.7	82971.5	105457	122866	169212	119536	130201	83958	74110.6
137	4-hydroxyphenylpyruvate	Amino Acid	Tyrosine Metabolism	1669	LC/MS Neg	1690	179.035	979	156-39-8	C01179	HMDB00707	170565	335717	207799	394571	114599	311029	298847	376357	210364	379483	168677	150532	155380	266577	219955	302553	438615	228509	369031	193695	277433	310537	302293	513028	394289	390605	317679	258426	264003	265397	374248	406616	237845	543446	354229	625153	170237	205118
140	3-(4-hydroxyphenyl)lactate (HPLA)	Amino Acid	Tyrosine Metabolism	32197	LC/MS Neg	1379	181.051	9378	6482-98-0	C03672	HMDB00755	11789245	11646630	13840916	12787746	12665632	8495425	13490573	11120304	9967444	10349751	11937541	6520749	6717909	8879920	12830448	9809522	11353804	9749788	12315970	6492274	13501562	10779746	10668859	10685360	11828144	10697096	13890529	10957168	11886264	7939224	13591884	10569531	12975297	15214991	10795030	9720129	13376859	4.62295e+06
144	phenol sulfate	Amino Acid	Tyrosine Metabolism	32553	LC/MS Neg	2156	172.991	74426	937-34-8	C02180	HMDB60015	20458712	26455766	35868136	27973884	37006584	142115696	31942616	32932474	36595184	68783016	31129764	23329222	79136952	61377364	43115440	15285784	56145372	24702520	37612096	37920228	32175638	57648524	22411062	25222474	21868364	97491328	36176532	24385450	36539952	30680054	21823386	73682424	25192350	18409118	61207952	47677528	27403122	35888140
154	vanillactate	Amino Acid	Tyrosine Metabolism	54910	LC/MS Neg	1625	211.061	160637	2475-56-1		HMDB00913		74762.8	72338.6		108012		137919		86760.2	94282.8		68156		86048.2		122458	123677	84493.3	95699		118714	107740	101709	102269		145515	125715	76106	82598.6		83945	70665.1	64300.5	111314		119794	90372.4	93459.3
155	vanillylmandelate (VMA)	Amino Acid	Tyrosine Metabolism	1567	LC/MS Neg	941	197.046	1245	55-10-7	C05584	HMDB00291	224180	341226	340951	245880	266345	279174	338116	442881	273575	441525	272599	204345	311421	328170	228100	323137	405902	324487	370170	398607	320365	335557	303434	383873	292805	346839	269020	250249	258018	297819	219320	290720	283825	319453	298950	327257	322110	176634
157	3-methoxytyrosine	Amino Acid	Tyrosine Metabolism	12017	LC/MS Pos Early	2555	212.092	1670	300-48-1		HMDB01434	544580	806531	532168	249636	504893	528227	538145	486802	707608	784399	613399	399285	434595	719871	329987	481883	486427	848514	490993	598178	545446	693704	664271	544150	529946	687508	532281	663318	633199	286685	658742	666118	423327	510547	652980	742769	501404	394804
159	3-methoxytyramine sulfate	Amino Acid	Tyrosine Metabolism	44618	LC/MS Neg	1722	246.044					18489.6			32342.8				42765.5	35308.2	52784.5						78401.7	33994.2		49197.6		100056			23968.6	16948.8	53012.9						30277.9			50488.9	34560.8
172	gentisate	Amino Acid	Tyrosine Metabolism	18280	LC/MS Neg	1459.8	153.019	3469	490-79-9	C00628	HMDB00152	160258	227271		523178	259281	92015.4		143482	208106	229805	190328	125236	151298	447733	794021	271013	421937	386933	594474	152691	338308	216074	637757			294240	290733	527068	1.02144e+06	629268	247517	141941		1.06963e+06	163526		316905	193507
174	2-hydroxyphenylacetate	Amino Acid	Tyrosine Metabolism	1432	LC/MS Polar	858.6	151.04	11970	614-75-5	C05852	HMDB00669	1097266	776404	1101503	1.33358e+06	650920		1.47839e+06	1.19428e+06	2.07303e+06	1.39957e+06	1.01082e+06	764710	1.22603e+06	1.10308e+06			1.00682e+06	986275	2.23606e+06	731364	1.28161e+06	1.41081e+06	1.26487e+06	1.11309e+06	1.34894e+06	750703	1.94084e+06	525269	1.17216e+06	1.06499e+06	792920	1.46285e+06	1.11025e+06	2.69194e+06	1.02081e+06		1.1421e+06	2369884
177	dopamine 4-sulfate	Amino Acid	Tyrosine Metabolism	48406	LC/MS Neg	1511	232.029	123932		C13691	HMDB04148	52424.5			176354	42226.8	230212			1139911	2.46255e+06					25187.6	4.4774e+06	42931.4	81734.3	76512.8		2.93098e+06			174171	37104.1	73071.6	111437		51258.2			976869	42566.6	158442	2.41611e+06	1.64149e+06
178	dopamine 3-O-sulfate	Amino Acid	Tyrosine Metabolism	48407	LC/MS Neg	1556.2	232.029	122136		C13690	HMDB06275	290758	217514	157366	748419	297501	1.00781e+06	336331	398949	4.97904e+06	7.88788e+06	302618	210541	357153	177602	268332	11944980	294346	326419	549892	121191	9048711	338815	262842	763075	333994	419813	373234	199112	226444	203985	359165	2.89432e+06	201279	438669	8.35799e+06	6.89112e+06	270364	196316
179	p-cresol-glucuronide*	Amino Acid	Tyrosine Metabolism	48841	LC/MS Neg	2420	283.082	154035	17680-99-8		HMDB11686	175107	111385	233101	187574	354805		172156		212129	1.69008e+06	822912	354400	664965		100183	183479		429614	57753.4	141818	127601	277083	133770	40605.4	159371		72922.1	273343	110919	51651	328988		316226		462307	2.62008e+06	1.06663e+06	806960
180	tyramine O-sulfate	Amino Acid	Tyrosine Metabolism	48408	LC/MS Neg	1565	216.034	153005	30223-92-8		HMDB06409	69222.9	63618.1	54024.6	163883		50571.6		63208.7	202935	125235	53813.2	286545		87874.2	45797.1	186086	30150		289463		112376	74302.8	78715.6		75370.8	41596.4	95033		44997.2		30159.8	226796		55528.7	171806	110794	67416.2
197	thyroxine	Amino Acid	Tyrosine Metabolism	2761	LC/MS Neg	4808	775.679	5819	51-48-9	C01829	HMDB01918	404426	462490	458658	584277	449356	549231	588953	439570	555951	501193	477510	714911	555323	582762	417561	681327	547355	751385	694082	640483	474722	674009	363423	486763	749349	339526	534861	389562	448254	484756	563496	494600	504573	427245	598147	431199	423882	833335
201	tryptophan	Amino Acid	Tryptophan Metabolism	54	LC/MS Pos Early	2986	205.097	6305	73-22-3	C00078	HMDB00929	378879840	346636928	352680032	523584704	354524800	436892288	379661760	330898016	426761152	352560992	305635904	336223296	306430080	359340544	414415104	353886176	369875232	351519776	353027808	257273264	317405184	311110560	367367360	370717664	436238144	393668992	395598464	346587072	353497056	343114432	343431328	401976224	295610560	373239040	436330912	388609856	350387648	325456640
202	N-acetyltryptophan	Amino Acid	Tryptophan Metabolism	33959	LC/MS Neg	2630	245.093	700653	1218-34-4	C03137	HMDB13713	98826.3	119251	139379	133152	93813.4	90404.8	121184	135205	171117	191077	78316.3	87645.3	74802.2	167567	87799.4	88714.4	119872	104344	182284		73908.5	109640	104255	116792	152372	183696	128704	84934.8	105224	119093	112832	96146.2	91696.3	129407	100138	204447	134132	103916
208	C-glycosyltryptophan	Amino Acid	Tryptophan Metabolism	48782	LC/MS Neg	1777	365.135	10981970	180509-18-6			430730	348502	499821	368623	420429	391461	481589	427036	507395	492326	470026	491350	394033	411107	337885	398509	458787	473952	416218	519317	348474	402522	452211	498454	472313	594587	421625	338529	469464	404166	422076	520191	413100	464844	493413	467804	475116	477625
210	tryptophan betaine	Amino Acid	Tryptophan Metabolism	37097	LC/MS Pos Early	2673	247.144	442106	20671-76-5	C09213	HMDB61115	29787912	21502434	2.05244e+06	27885388	20907918	141171712	8.00283e+06	10219754	95459960	48924256	19115008	18407990	97837384	53007376	48327944	63293372	1.66838e+06	82723680	32823694	15049360	62141468	3.50202e+06	4644558	62111848	15081546	134966432	39533012	16417792	2123741	19911380	18942242	119566720	11190220	13002953	80213936	46594924	20318952	18581252
212	kynurenine	Amino Acid	Tryptophan Metabolism	15140	LC/MS Pos Early	2739	209.092	161166	2922-83-0	C00328	HMDB00684	12984245	16950784	20444198	18241656	15763086	14881569	18552118	19820430	24744596	18997676	14747713	15450865	17833366	22363308	16175479	16194747	24887264	19321572	22794168	12916068	14206436	16727757	20011984	16951532	15227682	17243168	12456297	12526939	17189274	15518118	12257076	17433982	17368914	19264820	25131190	21924508	19165932	14843934
214	N-acetylkynurenine (2)	Amino Acid	Tryptophan Metabolism	48757	LC/MS Neg	2378	249.088							63953.1	62729.9			64536.9	93681	35072.5					64959	92052.8		129938		141243		39481.7								38710				59433.2	119090			79168.2
216	kynurenate	Amino Acid	Tryptophan Metabolism	1417	LC/MS Neg	2224	188.035	3845	492-27-3	C01717	HMDB00715	1.0798e+06	849819	854289	1.23439e+06	909927	793104	940343	769732	1409968	804106	593783	592279	925763	940954	1.35292e+06	832928	1668574	666146	1120883	416262	1.27959e+06	608427	1.04368e+06	1.07044e+06	776146	899619	690072	926831	743836	589688	504212	1.12383e+06	580512	1.44767e+06	1.40979e+06	1.12878e+06	1.42741e+06	545238
219	anthranilate	Amino Acid	Tryptophan Metabolism	4970	LC/MS Pos Early	2606	138.055	227	118-92-3	C00108	HMDB01123	327574	248526	338344	438760	503430		292950	312009	302653	717442	804661	422468	525720		268568	241423		320840			277766	352017	431574	203225			435771	373665		310312	294303	179249			465975	428210	752068	456004
222	xanthurenate	Amino Acid	Tryptophan Metabolism	15679	LC/MS Neg	1476	204.03	5699	59-007	C02470	HMDB00881	84646.5	65700.7	102925	166960	48153.9	73236.5	72256.7	102144	124798		60384.1	61478	77520	99127.8	91528.4	71614	110913	74806.7	128701	34132	100126	52027.5	77717.8	59567.6	103575	33010.5	63784	43003.2	95525.8		31831.9	130203	34098.1	143725	140314	62596.3	55119.8	89522.5
224	picolinate	Amino Acid	Tryptophan Metabolism	1512	LC/MS Pos Early	910	124.039	1018	98-98-6	C10164	HMDB02243	515594	792579	996224	1.94469e+06	691065	530290	714710	2.10942e+06	880351	308140	655716	341209	585622	1.29773e+06	654674	588537	473462	491169	792318	298067	910891	888737	1.02534e+06	432471	662543	549226	621012	798728	725424	268650	345531	527621	370021	899792	891775	637452	900890	516681
225	serotonin	Amino Acid	Tryptophan Metabolism	2342	LC/MS Pos Early	2550	177.102	5202	153-98-0	C00780	HMDB00259	1.45119e+06	3.40893e+06	2.74446e+06	435918	2.95656e+06	5362788	529396	3.78867e+06	4.35141e+06	2.46365e+06	3837533	5.5103e+06	3313218	5.20081e+06	3830277	3243240	251241	6612997	2.6871e+06	7704331	3.52198e+06	4.23113e+06	4.71248e+06	5036812	3.96559e+06	3983002	2.20213e+06	3.73282e+06	3.49947e+06	630507	4.49986e+06	5.04398e+06	629573	4738718	3.89502e+06	2.43012e+06	4.17202e+06	5668155
232	indolelactate	Amino Acid	Tryptophan Metabolism	18349	LC/MS Neg	2286	204.067	92904	832-97-3	C02043	HMDB00671	12218378	11921223	16966606	17595826	11574552	8305752	16981676	15144672	14580811	13818488	14591228	11432257	11754719	18045936	17014424	8807625	25104820	11214710	25403978	7.65861e+06	11413321	15219271	9099318	12040400	13560096	11001844	20168148	8091536	14631931	13863190	12454810	8486562	13259730	17621680	12542022	12639186	10806076	14938070
233	indoleacetate	Amino Acid	Tryptophan Metabolism	27513	LC/MS Neg	2200	174.056	802	6505-45-9	C00954	HMDB00197	2.30723e+06	3.20223e+06	4.18131e+06	3122442	2.49985e+06	2.26591e+06	7.5217e+06	2.8944e+06	3.37007e+06	3.39999e+06	3.62849e+06	1.22836e+06	3.32721e+06	2.17261e+06	2455357	2.24687e+06	3818591	3.22273e+06	5817584	2.89823e+06	2.10874e+06	3642583	2.12073e+06	2781751	3.75549e+06	2.96347e+06	2.31103e+06	2625447	3216079	2.41233e+06	2.51946e+06	2.21262e+06	4938165	4.54931e+06	3.05603e+06	3.91392e+06	3511841	2.07497e+06
235	indolepropionate	Amino Acid	Tryptophan Metabolism	32405	LC/MS Neg	2795	188.072	3744	830-96-6		HMDB02302	1.77035e+06	5.58489e+06	5.86086e+06	7946494	9198687		2671920	2.69479e+06	8769184	6.24226e+06	4243467	4196279	5.39161e+06	6883220	16767814	8656941	19394270	3.68737e+06	10571851	3.86804e+06	5469081	4.49053e+06	7795936	3.86325e+06	2.47717e+06	2.30753e+06	5768968	9160408	10178365	12016719	4575224		1805280	16481837	2888944	6280692	3.38346e+06	4945501
237	indoleacetylglutamine	Amino Acid	Tryptophan Metabolism	42087	LC/MS Neg	2535	302.115	25200879			HMDB13240	26378.2	78857.4	80005.1	33331.6			176041		35806	53651.2	34905.2		114246	113112			60052		92430.5	62672.7		50006.9			65796			27531.2	41576.1	35077.8	41254		92970.4		40727.6	29859	46742.6
240	indole-3-carboxylic acid	Amino Acid	Tryptophan Metabolism	38116	LC/MS Neg	1710	160.04	69867	771-50-6	C19837	HMDB03320	52603.2	94114.5	66324.6	64496.4	86206	47477	101743	56064.9	97807	62705	99304.6	77325.8	55828	72929.8	66199.1	41239.4	82166.7	49426.7	49126		59954.1	110234	72983.4	43403.4	120840	56487.2	56159.7		73236.8		47917.9		161036	83944.5	45016.3	87907.5	79538.2	92095.7
245	3-indoxyl sulfate	Amino Acid	Tryptophan Metabolism	27672	LC/MS Neg	2222.2	212.002	10258	2642-37-7		HMDB00682	75396688	22692630	70408368	144554032	96206352	97928000	102635368	18760486	113142952	95682496	48443080	45130020	58416436	7828919	63778484	81255752	53194196	106228008	46134300	56405988	100332040	43979588	134999104	112599632	34407404	94769776	40947352	52033540	43802928	51109772	40007200	48605704	50867912	37917196	175474304	271261504	123957856	49411504
247	5-bromotryptophan	Amino Acid	Tryptophan Metabolism	53242	LC/MS Neg	3525	280.993	96735				651502	914887	760710	549989	531876	833024	955112	591986	1.41569e+06	572071	681296	745192	565157	802661	750506	551123	957150	744326	640914	995898	568580	624180	709144	927016	947146	680081	627541	737962	832039	467295	554427	909483	774744	866777	1347654	609239	657921	726573
248	leucine	Amino Acid	Leucine, Isoleucine and Valine Metabolism	60	LC/MS Pos Early	2864	132.102	6106	61-90-5	C00123	HMDB00687	1242023552	1116610176	1121240960	1883157760	1148389888	1355521024	1457298944	1317602304	1204554624	1339371136	1064515392	1037071616	880260224	1018695808	1209233408	1028486528	1044866368	990062272	1307371776	753690112	1143218944	924020096	1225415040	916755776	1222098304	962486144	1256126592	1154086912	1218940288	1254520320	1161044736	1246772608	1320686976	1355134080	1562720128	1432139264	1125042816	912008256
249	N-acetylleucine	Amino Acid	Leucine, Isoleucine and Valine Metabolism	1587	LC/MS Neg	2400	172.098	70912	1188-21-2	C02710	HMDB11756		200290	120209	211391	142245	129293	313579	222145	168972	211322		122096	86409.2	205001		211380	156276	156312	215580		178649		110854		129637		203214	107813	185873	115805	135141	173132	309347	300436	177988	429473		75935
251	4-methyl-2-oxopentanoate	Amino Acid	Leucine, Isoleucine and Valine Metabolism	22116	LC/MS Neg	2170	129.056	70	816-66-0	C00233	HMDB00695	110154416	98052456	113707376	134213712	106509984	139265248	109648088	98104808	116953904	121159424	131501832	114386000	72393560	125716048	138434192	106839752	119530312	117574464	119166072	88633008	110196264	101159288	112404672	118953368	144617136	115568664	97775632	85496184	106043984	111053464	115637664	135633168	92463536	142284320	133229800	124243448	123815688	79038968
254	alpha-hydroxyisocaproate	Amino Acid	Leucine, Isoleucine and Valine Metabolism	22132	LC/MS Neg	1840	131.071	83697	10303-64-7	C03264	HMDB00746	1472445	1.3894e+06	1.81423e+06	2.08733e+06	1.44908e+06	1.33651e+06	1.47435e+06	1.20867e+06	1.2452e+06	1.21945e+06	1788056	1484306	1.12445e+06	1.44403e+06	1739151	1.45668e+06	1.4381e+06	1340115	1.92834e+06	982626	1.5533e+06	1.59482e+06	1373392	1.36949e+06	1.62877e+06	1.22275e+06	1.43754e+06	1.11365e+06	1.28793e+06	1.37644e+06	2.05005e+06	1.48807e+06	1.23273e+06	1.57833e+06	1.48656e+06	1.65731e+06	1.95095e+06	822293
257	isovalerate (C5)	Amino Acid	Leucine, Isoleucine and Valine Metabolism	44656	LC/MS Neg	1564	101.061	10430	503-74-2	C08262	HMDB00718	10143678	8877650	6789624	8238122	9526065	6.64711e+06	5.91171e+06	4645432	6.12691e+06	15271666	9338532	7.55121e+06	4.08285e+06	4754066	10433126	4338764	4.69317e+06	6912898	8877176	7828847	9912496	6.43765e+06	10548996	4.68773e+06	7.60551e+06	5267819	7.94469e+06	6.69523e+06	6.77946e+06	6311255	10752801	5.77505e+06	4.6329e+06	5465345	6663084	9693269	8706747	5.00719e+06
259	isovalerylcarnitine (C5)	Amino Acid	Leucine, Isoleucine and Valine Metabolism	34407	LC/MS Pos Early	3085	246.17	6426851	31023-24-2		HMDB00688	1806288	1894748	2390586	5567637	2.02697e+06	1470269	2923367	3178151	3.51868e+06	2.88782e+06	3871334	1020318	2137563	2.19808e+06	1.85481e+06	2436670	1392338	1112978	4340229	671378	3123418	2097778	1641364	1497584	2.50527e+06	1948071	1324954	1261704	1756074	2430017	1.5743e+06	2210397	2655705	2111713	3498682	6921106	3603001	1055884
266	beta-hydroxyisovalerate	Amino Acid	Leucine, Isoleucine and Valine Metabolism	12129	LC/MS Neg	1027	117.056	69362	625-08-1		HMDB00754	3.62523e+06	1.87927e+06	4.10687e+06	5932190	3.57397e+06	3.12105e+06	4.1308e+06	4026611	4.04282e+06	3.20059e+06	4962769	2.91377e+06	2.33249e+06	3.81268e+06	3.86155e+06	3230891	2.56031e+06	3.09169e+06	4.0729e+06	2.58406e+06	3511956	3.45708e+06	3.04441e+06	3188643	3454801	3514969	3128810	1.70313e+06	2913737	4.64868e+06	2.89655e+06	3.93368e+06	3.75223e+06	3231810	4050328	4.2205e+06	4823493	2.10766e+06
269	3-methylglutaconate	Amino Acid	Leucine, Isoleucine and Valine Metabolism	57747	LC/MS Polar	2700	99.0452	1551553	5746-90-7		HMDB00522	1.97042e+06	2004775	2744331	2992508	2450301	1.31428e+06	2154348	2.66397e+06	3.74923e+06	2.29681e+06	2.14332e+06	4540981	2585782	2.39584e+06	2.84281e+06	1.67652e+06	2.39317e+06	10100354	3.55559e+06	8028025	3.63874e+06	2.06708e+06	2300829	2.19247e+06	1.326e+06	3.3787e+06	1883099	2.0579e+06	1.84547e+06	1.70515e+06	2303014	1.78637e+06	1808817	2.79662e+06	4139342	2.2909e+06	2.78704e+06	5.21347e+06
273	3-methylglutarylcarnitine (2)	Amino Acid	Leucine, Isoleucine and Valine Metabolism	46548	LC/MS Pos Early	2675	290.16	128145			HMDB00552	705782	912485	756719	305303	1.35014e+06	458778	1.29502e+06	508774	970602	816376	156616	1.57953e+06	846284	677663	293286	244263	563122	2.732e+06	1.48376e+06	3.48297e+06			1.00083e+06	772352	459081	457173	531169	1.03421e+06	766181	499264	1.0455e+06	618644	710084	331333	965995	933678	398087	2.92919e+06
282	isoleucine	Amino Acid	Leucine, Isoleucine and Valine Metabolism	1125	LC/MS Pos Early	2800	132.102	6306	73-32-5	C00407	HMDB00172	988837120	865122240	784317952	1520069760	878513664	1053481088	1160452480	998677184	966277056	1076098432	702267648	870359552	648244480	700014400	982179456	880757632	971822720	721260096	1042835456	617837312	984826240	734279232	1119297280	789581312	967705280	723959040	1011708480	973094400	1038539200	1090193792	909499136	946781184	990603072	933509312	1315408768	1160050048	818105216	798223104
284	N-acetylisoleucine	Amino Acid	Leucine, Isoleucine and Valine Metabolism	33967	LC/MS Neg	2325	172.098	2802421	3077-46-1		HMDB61684	122077	108550		226454	257747	139089	355706	273615	221520	278779		99155.5	76830.8	193627	149817	324175	103689	285192	87993.2		312544	79382.2	185644	170365	46754.3	164321	245029	146018	328036	92559.9		233004	283619	226970	210705	392179	145918	77095.7
285	3-methyl-2-oxovalerate	Amino Acid	Leucine, Isoleucine and Valine Metabolism	15676	LC/MS Neg	2064.2	129.056	47	1460-34-0;51829-07-3	C00671	HMDB03736	62887352	57815576	60014896	94462432	66806020	80600472	67948376	60674724	66650876	75394096	64057836	71273080	42086844	62094908	78876488	75088216	79419160	65357772	79390376	50273456	68950064	57688008	81042848	81244768	85759136	66776240	72246680	68878728	69088808	72414664	67495680	75184464	55623076	76691440	87512088	75884640	69997872	49656184
286	alpha-hydroxyisovalerate	Amino Acid	Leucine, Isoleucine and Valine Metabolism	33937	LC/MS Neg	1126	117.056	99823	600-37-3		HMDB00407	23460348	11767602	26686752	30748124	20971862	12851305	16225202	15904138	19523454	11288493	23140058	17840536	7843993	18505760	21174868	16356696	12816027	15859267	30491574	8779281	14768299	17067416	15393084	15083355	30582244	15209869	20469228	11371119	20975478	22379086	18891848	15164572	16726372	15675575	22181064	12625547	24399582	16105544
288	2-methylbutyroylcarnitine (C5)	Amino Acid	Leucine, Isoleucine and Valine Metabolism	45095	LC/MS Pos Early	3035	246.17	6426901	31023-25-3		HMDB00378	783423	732108	1.30881e+06	2.42178e+06	714820	602866	1327884	1.24008e+06	1.43681e+06	1.30434e+06	1.2796e+06	506755	767295	973388	818684	700476	895117	677191	1.16044e+06	382021	1110554	955906	781806	679702	1.05723e+06	565306	787240	496480	1.04084e+06	1.53467e+06	741661	821033	1.01668e+06	908374	1.63461e+06	1.33992e+06	1.27096e+06	505405
290	tiglyl carnitine (C5)	Amino Acid	Leucine, Isoleucine and Valine Metabolism	35428	LC/MS Pos Early	2962	244.154	22833596	64191-86-2		HMDB02366	165189	99504.4	583424	637449	225829		311486	212023	130079	271120	189811	84382.4	370672		391579	152300			405362		692173	770085	496466		274385		213178	366274	312191	249841	230220		212555	151114	150423	302894	299187
293	3-hydroxy-2-ethylpropionate	Amino Acid	Leucine, Isoleucine and Valine Metabolism	32397	LC/MS Neg	975	117.056	188979	4374-62-3		HMDB00396	1.96561e+06	1.54661e+06	2.13941e+06	3.1111e+06	2.38112e+06	1.42933e+06	2.15523e+06	1.482e+06	1.91589e+06	2.25596e+06	2.59358e+06	2252158	1.23976e+06	1732611	1714722	1579293	2648136	1.78444e+06	2.71111e+06	1.35847e+06	1.66857e+06	1.73044e+06	1.503e+06	1.65681e+06	1.48302e+06	1.78807e+06	2461396	1194211	1.79743e+06	2.21464e+06	2297831	1.56985e+06	1.61109e+06	1.26933e+06	2.05969e+06	2.32782e+06	2.46217e+06	1492268
295	ethylmalonate	Amino Acid	Leucine, Isoleucine and Valine Metabolism	15765	LC/MS Polar	2785	131.035	11756	601-75-2		HMDB00622	10420623	8.03242e+06	13535344	11540463	17083278	45863276	14540012	11957077	13669393	11190224	311846848	13249124	9224151	14045713	13406343	48898348	20515276	12175186	10948559	6.39844e+06	9954960	9354898	13365151	16820402	16559214	23345760	10058130	6530989	10842899	7347874	15215523	45184432	13618975	11440547	10532656	13320745	239381072	10316444
296	methylsuccinate	Amino Acid	Leucine, Isoleucine and Valine Metabolism	15745	LC/MS Polar	2800	131.035	10349	498-21-5		HMDB01844	578704	798189	668702	924692	814470	750917	773984	900815	985211	943226	3.67956e+06	582778	784071	1.16629e+06	868546	1.04001e+06	974774	871163	1.06225e+06	611319	799681	736827	905533	899561	937934	909792	938661	590468	750182	807078	822150	1170051	1.04778e+06	688972	848689	1.45392e+06	3.96908e+06	754713
302	valine	Amino Acid	Leucine, Isoleucine and Valine Metabolism	1649	LC/MS Pos Early	2479	118.086	6287	72-18-4	C00183	HMDB00883	1967548800	1682752256	1772529792	2766511872	1662263552	1940739968	2155209728	2010075520	1906403584	1899912576	1511589760	1516606080	1310401408	1529172096	1842285056	1463692928	931323712	1449834112	2279856128	1036423104	1854599040	1344834688	1724063488	1587343616	1874334592	1338567296	1772568576	1670374016	1053130624	1985263232	1772529280	1943314304	2044120448	1729360768	2340746496	2210309888	1774030592	1731542784
303	N-acetylvaline	Amino Acid	Leucine, Isoleucine and Valine Metabolism	1591	LC/MS Neg	1704	158.082	66789	96-81-1		HMDB11757	268757	352265	324651	331656	366616	277542	349135	267343	350806	298749	247732	308930	207004	306428	295354	311531	308683	270467	430221	244152	366530	235228	267567	286958	280595	280829	298722	340163	384143	241682	225112	307736	268941	323077	389091	357005	326210	282769
305	3-methyl-2-oxobutyrate	Amino Acid	Leucine, Isoleucine and Valine Metabolism	44526	LC/MS Neg	1465	115.04	49	3715-29-5	C00141	HMDB00019	20900566	17682506	22491296	23498400	21433060	22428810	20876498	16514829	19713448	20726218	22260200	21951278	15259655	24706878	23360090	17962222	20424476	23673022	26412222	16434773	19979402	16740251	19791984	28360538	26104420	20185868	16840778	16927984	19067500	22168734	21882480	26901982	21239222	20833566	21533270	25835766	23109860	19299436
306	2-hydroxy-3-methylvalerate	Amino Acid	Leucine, Isoleucine and Valine Metabolism	36746	LC/MS Neg	1800	131.071	164623	488-15-3		HMDB00317	1404090	940765	1.95067e+06	2.26289e+06	1.39742e+06	1.03668e+06	1.46527e+06	1.40729e+06	1.38759e+06	1.08591e+06	1.64251e+06	1.26175e+06	640781	1158817	1.67857e+06	1.34251e+06	1.16911e+06	1.22278e+06	2.41724e+06	737171	1123666	1.21498e+06	1.13935e+06	1249954	2.14025e+06	1.27074e+06	1.50565e+06	936654	1630054	1.47324e+06	1.46808e+06	1.52919e+06	1.34188e+06	1.45751e+06	1.71723e+06	1.14102e+06	1770891	826540
308	isobutyrylcarnitine (C4)	Amino Acid	Leucine, Isoleucine and Valine Metabolism	33441	LC/MS Pos Early	2810	232.154	168379	25518-49-4		HMDB00736	7886410	7114867	19657940	17587528	10840511	6393831	10505223	7398230	14972629	20165846	6237629	5.83803e+06	10188176	7243189	4.41584e+06	10951176	8.32239e+06	7.68457e+06	27633376	4.19687e+06	35803996	8.29158e+06	6628547	4.901e+06	6295605	2.66676e+06	7.48609e+06	6334778	13560720	7118058	10928277	6.05166e+06	8.13372e+06	5058076	16191860	32832446	11841839	14331523
309	isobutyrylglycine (C4)	Amino Acid	Leucine, Isoleucine and Valine Metabolism	35437	LC/MS Neg	1420	144.067	10855600	15926-18-8		HMDB00730	218019		422086			176686		402382	223125	205037		186535	419568	324271		196389	425029	109330	449165	296576	296576		181158	244622		169965	388494	186780	453878	193205			202278		361988	318330		499090
310	3-hydroxyisobutyrate	Amino Acid	Leucine, Isoleucine and Valine Metabolism	1549	LC/MS Polar	1619	103.04	87	2068-83-9	C06001	HMDB00336	15108991	16067709	41178636	51328692	17866594	17580494	29846764	25854932	31909490	25187430	30401348	17943606	22775122	27769344	23420548	26066692	19528974	16613502	26969178	11671265	40166460	34911544	21729512	30977266	16306417	21201360	15121268	15510641	16911720	24533088	15056874	23122360	20118968	22830218	31297058	39348852	32342750	17733114
311	2,3-dihydroxy-2-methylbutyrate	Amino Acid	Leucine, Isoleucine and Valine Metabolism	57547	LC/MS Neg	787	133.051	301941	14868-24-7		HMDB29576	295621	198062	301820	357148	431358	400087	619945	352392	367592	420255	285346	159657	184390	517382	500329	246920	514745	250100	518602		376812	470927	355240			605679	326197	218650		201094	366945		293769	425137	227217	385763	429861
314	methionine	Amino Acid	Methionine, Cysteine, SAM and Taurine Metabolism	1302	LC/MS Pos Early	2526	150.058	6137	63-68-3	C00073	HMDB00696	257957440	269129920	242172304	388390720	254082544	296318080	259460944	403941888	284849920	301603328	246088976	232063216	202317568	265930096	265594112	226314640	255259184	244998496	267312368	193300240	126991248	255763776	257872096	250118080	284991456	257388064	286954240	296165472	285965824	250108560	286183040	272811584	202865712	339766400	354716160	273203040	242211664	222775664
315	N-acetylmethionine	Amino Acid	Methionine, Cysteine, SAM and Taurine Metabolism	1589	LC/MS Neg	1787	190.054	448580	65-82-7	C02712	HMDB11745	478583	1.16468e+06	531874	529563	459187	415495	534067	623666	544526	626829	480407	470315	451894	551774	512423	505486	701189	569154	583659	676918	484038	541426	564156	669390	416067	645636	477329	940674	541494	454097	443872	536560	363358	611006	596642	692385	518265	442505
316	N-formylmethionine	Amino Acid	Methionine, Cysteine, SAM and Taurine Metabolism	2829	LC/MS Neg	1543.8	176.039	439750	4289-98-9	C03145	HMDB01015	1.26946e+06	1.95683e+06	1.08621e+06	1.20496e+06	1.38743e+06	988025	1.44762e+06	1.37639e+06	1.18292e+06	1.45362e+06	904452	1097307	1.20556e+06	1.42266e+06	1.46026e+06	1.07138e+06	1.51681e+06	1.28307e+06	1.70463e+06	1.04565e+06	923493	1.22287e+06	1306739	1.33046e+06	1.09686e+06	1.55814e+06	1.51341e+06	1.71989e+06	1057338	1.12458e+06	1346118	1.1708e+06	1.2449e+06	1.34737e+06	1.28623e+06	1488264	976590	1.08559e+06
317	S-methylmethionine	Amino Acid	Methionine, Cysteine, SAM and Taurine Metabolism	38127	LC/MS Pos Early	2555	164.074	458	3493-12-07	C05319	HMDB38670	217423	350472	95765.8	286218	1.78684e+06	443746	246155	182263	1.56816e+06	1691893	218351		116341	307191	307687	2.72192e+06	988041		227434	151252	1.11164e+06		66185.7	879602	263092	176000			129830			6.1403e+06		545468	842228	2.07554e+06	177598
318	methionine sulfone	Amino Acid	Methionine, Cysteine, SAM and Taurine Metabolism	44878	LC/MS Pos Early	1250	182.048	69961	820-10-0			2.06218e+06	2.19654e+06	2.53149e+06	569740	24573600	2.83109e+06	2.16646e+06	1.5644e+06	2.12282e+06	2618491	2.26009e+06	2.15532e+06	2273182	2.55149e+06	1.80336e+06	2.56547e+06	3484763	1495552	1.93573e+06	2.03098e+06	8497393	1.94574e+06	2.74593e+06	2.60334e+06	2.25605e+06	2.21878e+06	2.1627e+06	1.61939e+06	3123738	561192	8.29538e+06	2.71356e+06	1.72396e+06	1826483	2.52796e+06	2.67322e+06	2139531	1.56098e+06
319	methionine sulfoxide	Amino Acid	Methionine, Cysteine, SAM and Taurine Metabolism	18374	LC/MS Pos Early	1272	166.053	158980	3226-65-1	C02989	HMDB02005	6463065	5.11132e+06	4303270	8.29359e+06	3.96699e+06	7059475	8666741	7.2706e+06	9795758	11618638	10503155	11382498	8941603	6251216	6173485	8866279	6.51818e+06	8941255	5586161	6705707	13362176	5270528	5885892	6.00503e+06	5430525	6.15215e+06	6170008	5036628	4.76092e+06	3.37197e+06	3842416	5943880	6416127	5762189	11359821	12303114	9121779	7.90895e+06
325	S-adenosylhomocysteine (SAH)	Amino Acid	Methionine, Cysteine, SAM and Taurine Metabolism	42382	LC/MS Neg	1832.4	383.114	439155	979-92-0	C00021	HMDB00939	24215.7		49594.5	33958.9			75767.6	46352.5	60787.5		32425.1	25155.9		34717.8		20594.8	30390.7	32598.3	44476.2	39289.2		30660.2	34699.5				23959.4		58480.6	29314.8		24287.6	42976.8	40109.6	41832.9	33650.1	29634.9	36460.3
329	cystathionine	Amino Acid	Methionine, Cysteine, SAM and Taurine Metabolism	15705	LC/MS Pos Early	2270	223.075	439258	535-34-2	C02291	HMDB00099	82471.3			180282		124108	139712	328284	63022.4	133772	91257		105994		127776		86853.4		119402					192900	166709		64224		48648.1				70892.2	253462	119630	225230	300343
330	alpha-ketobutyrate	Amino Acid	Methionine, Cysteine, SAM and Taurine Metabolism	4968	LC/MS Polar	940	101.024	58	600-18-0	C00109	HMDB00005		1.03554e+06	964687	2.02333e+06	1206919	2.89679e+06	2.15761e+06		763865	2.20189e+06	619433	1.62173e+06		1.96745e+06	1.55562e+06	1.36292e+06	1.61934e+06	3.39414e+06		590813	1.09054e+06			1907472	1.87224e+06				1.36184e+06	2.14336e+06	1.84746e+06	3.21282e+06	3.06429e+06	1.34852e+06	3.1104e+06	3883350	2.0728e+06	1.14423e+06
331	cysteine	Amino Acid	Methionine, Cysteine, SAM and Taurine Metabolism	1868	LC/MS Pos Early	1488	122.027	5862	52-90-4;56-89-3	C00097	HMDB00574	2.15092e+06	4171225	5.23948e+06	6.68349e+06	1.93188e+06	4601513	6.00421e+06	6.27321e+06	4654885	4042245	2822552	2.83829e+06	3.24746e+06	6413638	3.76786e+06	4.23751e+06	4.542e+06	4210271	6373561	4.53469e+06	3980392	3641455	4.41221e+06	8.33068e+06	6.77264e+06	4222899	3.59789e+06	3.97369e+06	5.44049e+06	4922779	5.66732e+06	6.47539e+06	5971835	8247864	6980538	4750647	3872951	4.04661e+06
333	S-methylcysteine	Amino Acid	Methionine, Cysteine, SAM and Taurine Metabolism	39592	LC/MS Neg	880	134.028	24417	1187-84-4		HMDB02108	851802	1.12878e+06	537688	895042	2.0396e+06	1.22299e+06	842105	1322394	2363781	890046	1.93126e+06	561753	614647	965053	3.42294e+06	745551	1.06816e+06	746009	893284	737184	492500	939000	457250	1.20341e+06	828644	1.75135e+06	588007	685224	585007	631366	1.1796e+06	913199	369963	1.36454e+06	991007	924437	1.01922e+06	558366
334	S-methylcysteine sulfoxide	Amino Acid	Methionine, Cysteine, SAM and Taurine Metabolism	43378	LC/MS Pos Early	900	152.038	82142	6853-87-8		HMDB29432	18503818	25282354	9457863	11610258	47009308	5.62659e+06	24459750	15132948	47213108	10895815	53264944	8556976	10031680	12904945	36760560	11506990	23429836	9514928	9538878	7.88599e+06	13231755	9753514	5.15354e+06	16493155	10925815	31077644	7.88621e+06	8004120	8981790	6.74028e+06	15078649	5.59788e+06	8672441	19671592	14720639	9280143	24624680	7409185
336	cysteine s-sulfate	Amino Acid	Methionine, Cysteine, SAM and Taurine Metabolism	22176	LC/MS Pos Early	565	201.984	115015	1637-71-4	C05824	HMDB00731	537852	398170	330981	267295	252496	122273	189778	201485	203991	142033	142425	146003	98364.2	122146	118751	61755.6	77702.8	54358.3	157023	111465	90220.5	174679	95888.2	42920.4	129909	99523.7	176127	217840	216332	207729	190169	175428	243581	192326	149360	151332	208418	141653
337	cystine	Amino Acid	Methionine, Cysteine, SAM and Taurine Metabolism	56	LC/MS Pos Early	2000	241.031	67678	56-89-3	C00491	HMDB00192	246813344	239088912	219885344	220799552	134272000	65321616	90449112	82567744	81506480	77855304	55518260	50833592	48821212	78624224	71743376	55403820	47586084	46967564	72801856	62289168	35829824	80364264	60255520	54818652	68763936	66744264	102365128	106378144	110752016	92516272	96107360	120735408	111482800	112207296	72862128	74457192	59432368	56799460
341	cysteine sulfinic acid	Amino Acid	Methionine, Cysteine, SAM and Taurine Metabolism	37443	LC/MS Pos Early	597	154.017	109	207121-48-0	C00606	HMDB00996	730352	882462	874418	950144	636008	916988	909305	1167318	1.30637e+06	3.44502e+06	1.15713e+06	1.94303e+06	1.06294e+06	955329	1.42601e+06	956739	1.0893e+06	670416	1.07885e+06	763122	552837	1370293	755738	795806	903117	1.02152e+06	794955	789444	864305	1.02998e+06	606013	887750	830285	1.05218e+06	1.10136e+06	2.53986e+06	1.16427e+06	1.44708e+06
342	hypotaurine	Amino Acid	Methionine, Cysteine, SAM and Taurine Metabolism	590	LC/MS Pos Early	724	110.027	107812	300-84-5	C00519	HMDB00965	11030394	13487085	9015409	10095643	10745794	9359923	9385003	7.37556e+06	6.95722e+06	5.43798e+06	10373595	7.05745e+06	9103601	8804487	13422833	7635541	8491480	12542842	6823091	9524411	4.92688e+06	10239514	9026152	9072570	9261996	9665603	7856508	8659266	6.90455e+06	8773528	7751996	12201077	6320880	13590562	5.81952e+06	3.92827e+06	10166890	8476475
343	taurine	Amino Acid	Methionine, Cysteine, SAM and Taurine Metabolism	2125	LC/MS Pos Early	660	126.022	1123	107-35-7	C00245	HMDB00251	108609576	127496000	94702632	110318240	108423632	95442320	140920592	85155232	84116176	104003408	118267608	100721720	96370752	99265056	113497320	95413448	98416736	96496288	98347320	115616992	78990544	106729624	84101440	129392592	112724784	110591520	93958176	93792896	75051712	77378024	81566544	128596904	108286664	128708760	89261672	92011664	122551680	120178352
344	N-acetyltaurine	Amino Acid	Methionine, Cysteine, SAM and Taurine Metabolism	48187	LC/MS Neg	800	166.018	159864				1008271	1.42178e+06	1.29305e+06	1.09195e+06	1.25424e+06	1.14568e+06	924472	1.02315e+06	2.05597e+06	2.1741e+06	1229216	944493	897572	1.05094e+06	1.20738e+06	1.18717e+06	1.24011e+06	1025684	1.23042e+06	1.00163e+06	737677	1.31585e+06	1.16325e+06	1.21684e+06	973398	1.55535e+06	1.00606e+06	1.06894e+06	1.41223e+06	827337	1180072	1.63252e+06	1.01098e+06	1.60403e+06	2.01228e+06	1.89275e+06	1.28077e+06	1.09223e+06
348	3-sulfo-L-alanine	Amino Acid	Methionine, Cysteine, SAM and Taurine Metabolism	47089	LC/MS Polar	2890	167.997	72886	498-40-8	C00506	HMDB02757	807108	717020	535227	1.15461e+06	524458	368166	634741	581944	1.07197e+06	1.02617e+06	389732	825749	451980	530484	606440	502114	783501	490510	739403	529452	279319	527647	546029	739484	394253	338565	386760	475899	522043	688737	558701	513713	452944	576912	503097	757048	476721	595725
350	arginine	Amino Acid	Urea cycle; Arginine and Proline Metabolism	1638	LC/MS Pos Early	2825	175.119	232	1119-34-2	C00062	HMDB00517	592144896	788771136	619222464	958908480	700276800	895862400	871938560	823642048	833529984	695965760	731302784	613362368	469535968	721866880	660498432	606124096	585551744	548578752	645424192	587134400	528015456	685902336	771793856	692939008	768556928	674882240	665192832	829238912	724460672	809403648	676266240	841287488	767162944	788866624	828833024	747037504	771752000	669678784
352	urea	Amino Acid	Urea cycle; Arginine and Proline Metabolism	1670	LC/MS Pos Early	700	121.072	1176	57-13-6	C00086	HMDB00294	981391872	864590464	1050878528	654230016	674127936	639242688	685326720	717782016	763084544	771115840	627135936	523772320	729905024	541413696	700476736	574104832	467193824	543952064	896215104	356727904	1040671424	781573376	694346304	634753216	641956736	607869952	712084736	558119360	769808384	559191936	693026368	612691712	562749376	682732288	1003373952	929975104	960742784	758724800
354	ornithine	Amino Acid	Urea cycle; Arginine and Proline Metabolism	1493	LC/MS Pos Early	2800	133.097	6262	3184-13-2	C00077	HMDB03374	382345216	269136480	298448320	521705568	338157472	405436352	374473952	348949824	373281536	383727680	326562144	215628976	303207872	328299840	371465568	292691904	214145408	260963744	359236416	208338992	305314592	310276960	322991232	303788480	295984384	290456352	352651264	383998272	266276368	343763744	332717728	375793888	375536864	372238112	393667904	402752320	337701216	216744080
357	2-oxoarginine*	Amino Acid	Urea cycle; Arginine and Proline Metabolism	55072	LC/MS Pos Early	1760	174.087	558	3715-10-04	C03771	HMDB04225	3.43398e+06	2.52506e+06	3701400	8591662	2.53288e+06	3817864	3.29206e+06	2.58442e+06	4.01762e+06	2.75262e+06	1.11724e+06	1511374	1.88167e+06	1.64291e+06	1.94484e+06	3415645	2836273	1.77076e+06	5.74247e+06	1.07088e+06	3.76174e+06	2.91013e+06	2.56529e+06	2.40627e+06	4.33772e+06	2.23194e+06	1.42681e+06	2.13756e+06	2.30438e+06	2526595	3.08339e+06	4273095	2.90097e+06	2.28129e+06	3.86689e+06	4261174	1.84179e+06	3.91822e+06
358	citrulline	Amino Acid	Urea cycle; Arginine and Proline Metabolism	2132	LC/MS Pos Early	1520	176.103	9750	372-75-8	C00327	HMDB00904	278975904	299615552	266974912	295338976	307823040	333697856	328113728	234150992	273451264	321255872	315119456	253739200	271909696	284076448	281210048	313039584	309191392	269268192	343295264	267951696	264937712	289687584	316766528	288144000	287780192	367372640	310083488	300257824	283080320	295973824	308298848	308990080	246170320	240579696	239306512	318535968	313283072	274594336
359	homoarginine	Amino Acid	Urea cycle; Arginine and Proline Metabolism	22137	LC/MS Pos Early	2882	189.135	9085	156-86-5	C01924	HMDB00670	32682252	47744452	35761916	59365292	33683232	28073836	37341092	34473632	30246768	29840206	27559698	22986654	29689410	32899730	32874606	36105768	21185990	27103882	38594704	26845530	26210564	28354518	21882916	31432762	36567800	20737760	28757526	47378608	35057380	48723700	25579920	26807154	32633452	46335532	31110410	32934704	30413020	31826458
360	homocitrulline	Amino Acid	Urea cycle; Arginine and Proline Metabolism	22138	LC/MS Pos Early	1908	190.119	65072	1190-49-4	C02427	HMDB00679	5.76206e+06	3587654	5.52378e+06	3514331	4164019	2937929	5.89806e+06	2.623e+06	3.64733e+06	6.19657e+06	3.71159e+06	4.38677e+06	3746583	3504752	2.93247e+06	6.43022e+06	3.38094e+06	5.55138e+06	5.81193e+06	4.70312e+06	3.52407e+06	5130897	4.17572e+06	5107468	4.69904e+06	4.01079e+06	4071113	3169772	7250090	3.15773e+06	3.77954e+06	3133248	3.21203e+06	3.85136e+06	5079356	5.42758e+06	5422901	6.78921e+06
361	proline	Amino Acid	Urea cycle; Arginine and Proline Metabolism	1898	LC/MS Pos Early	1603	116.071	145742	147-85-3	C00148	HMDB00162	2446013952	1998685184	2640243712	2576603904	1841196672	2905124608	3363464704	2438129664	2216535040	3177040896	1990153600	1549350016	1626799744	2034197376	2118914048	1633275136	2613190144	1988924032	2502991616	1776645248	1975359104	3531740416	2937214464	2275621888	2517922048	2534474240	2343006464	2145978112	2627527168	1856738176	2540788992	2735049216	2736466432	2251735552	2951077120	3567493376	2068857856	1559877760
364	dimethylarginine (ADMA + SDMA)	Amino Acid	Urea cycle; Arginine and Proline Metabolism	36808	LC/MS Pos Early	2850	203.15	123831	102783-24-4	C03626	HMDB01539	76147248	70500296	62424768	67202584	75442320	71853312	68842240	66190732	78104656	73434264	71325224	60941648	58775012	73561800	67777720	63034076	58232228	66153512	83717632	60903712	54594292	59920212	60231364	63124516	69927560	76992336	82025416	62935256	71432000	63637692	62092152	79266272	60911596	78491728	79334032	77521288	69025616	63936836
365	N-acetylarginine	Amino Acid	Urea cycle; Arginine and Proline Metabolism	33953	LC/MS Pos Early	2245	217.13	67427	155-84-0	C02562	HMDB04620	2813030	3993379	2672632	3779433	5242464	2.95314e+06	5035426	3111665	2783195	3361262	2448294	1904102	1500225	3.01503e+06	1.75946e+06	1912256	2946217	1.57798e+06	6603634	1672814	3288126	3021488	2.03074e+06	1802325	2.065e+06	2376582	2113139	2606080	1951438	2602266	5.19035e+06	3.18401e+06	4.17573e+06	3.04807e+06	3.34951e+06	4.50011e+06	3422382	5.83851e+06
366	N-acetylcitrulline	Amino Acid	Urea cycle; Arginine and Proline Metabolism	48434	LC/MS Neg	940	216.099	656979	33965-42-3	C15532	HMDB00856	47404.4	104473	136425	101467	204871		245437	206988		153434				74731.5		23393.3	161232		461824		112074	57569	27698.2			57385.6		43001.1			191490	24185.3	212480	181325	39388.6	179386	55603.7	37820.3
368	N-delta-acetylornithine	Amino Acid	Urea cycle; Arginine and Proline Metabolism	43249	LC/MS Neg	858	173.093	9920500				2.48734e+06	2.30645e+06	3564086	803584	2.06749e+06	5158189	1.65245e+06	2.5875e+06	2.38683e+06	2.44998e+06	1545269	2.29649e+06	3.24723e+06	4.43432e+06	3509298	1.77807e+06	1.20406e+06	2.80408e+06	3011452	1.14366e+06	3.03126e+06	1.76317e+06	5.85185e+06	2.44263e+06	2587888	4.37092e+06	2.55029e+06	2.00918e+06	3.68652e+06	924117	2.10228e+06	3.23232e+06	615742	2.5227e+06	3.61302e+06	2.91258e+06	2.03879e+06	1.63112e+06
370	N2,N5-diacetylornithine	Amino Acid	Urea cycle; Arginine and Proline Metabolism	43591	LC/MS Neg	1367	215.104	10398396	39825-23-5			38997.7	52731.6	25062.1	34593	94825.7	56230.4	52522.3	120865	45109.3	29074.4			40582.5	89177.6	52508.4		43529.9	24508.4	217379		38111.5		37048.8		33532.9	105469	26815.9	40885.5			87387	37187.2	13342.6	120509	47181.3	41386.1	51515.1
372	hydroxyproline	Amino Acid	Urea cycle; Arginine and Proline Metabolism	32306	LC/MS Pos Early	1064	132.065	5810	51-35-4	C01157	HMDB00725	102265584	91349344	128339880	96244176	56667548	58596612	69744736	70985272	104456592	73172440	63890612	86808376	59293688	89409128	49626044	66294368	169289808	78661672	89830504	99840000	51236488	141859168	129877664	134327488	88242632	83919424	87199912	100451544	163563296	108145520	76302048	69856176	77111352	62360744	121840640	80727040	118015640	122515472
374	prolylhydroxyproline	Amino Acid	Urea cycle; Arginine and Proline Metabolism	35127	LC/MS Pos Early	2128	229.118	11673055	18684-24-7		HMDB06695	13680330	15721091	25584184	15749334	11179965	8983598	8721029	18763182	8465215	5.45995e+06	11609447	15995552	12926677	7346231	12326057	15267011	13737050	16115751	8974510	17297620		14304175	18031314	12039859	22134964	14715124	14104535	17555268	22069846	10588680	12360843	8617388	5.93161e+06	23220430	8736832	5.95005e+06	13378614	18266744
377	N-methylproline	Amino Acid	Urea cycle; Arginine and Proline Metabolism	37431	LC/MS Pos Early	1335	130.086	557	475-11-6			10762868	3.35327e+06	32878220	14528713	7860820	65568992	169269296	14650842	14234644	9303178	18784936	23927934	20358158	16894846	9241079	5552414	11716733	6.17941e+06	39293172	3951699	15672810	9603767	508596032	4.19133e+06	19409642	45167096	24621452	4.22361e+06	33194368	7.39859e+06	41575320	9801073	77638440	5.84407e+06	86914056	127265864	9685296	31261326
380	argininate*	Amino Acid	Urea cycle; Arginine and Proline Metabolism	57461	LC/MS Pos Early	2150	176.103	160437	157-07-3		HMDB03148	1.81015e+06	1.15522e+06	3.55598e+06	3.12715e+06	1.95791e+06	2.81042e+06	1.93269e+06	1477049	1.75972e+06	1.5719e+06	736329	763323	2.10496e+06	1.01476e+06	1.29259e+06	922447	1.52225e+06	1.10477e+06	5960049	378307	1.09008e+06	2.39673e+06	1.94879e+06	1.16288e+06	2.70534e+06	1.15822e+06	1.08078e+06	1.39653e+06	1670305	2.02536e+06	1.97706e+06	2.48321e+06	2.08877e+06	1.3939e+06	2.62481e+06	2279433	1.67591e+06	2350473
383	guanidinoacetate	Amino Acid	Creatine Metabolism	43802	LC/MS Polar	2884	116.047	763	352-97-6	C00581	HMDB00128	884202	2.00604e+06	1.17958e+06	1.22765e+06	1.13881e+06	1.18851e+06	1.28227e+06	1065996	1.23114e+06	1.0836e+06	1.46961e+06	759485	912102	1.39568e+06	1.33419e+06	1.06872e+06	840429	803939	1502155	1.14095e+06	1.07567e+06	1.2034e+06	1.16562e+06	1.1149e+06	1.26384e+06	1.2387e+06	1.22637e+06	1.55167e+06	1.4167e+06	1.19861e+06	1.27217e+06	1.26909e+06	840826	1.13446e+06	914023	1.12123e+06	1.55106e+06	517199
384	creatine	Amino Acid	Creatine Metabolism	27718	LC/MS Pos Early	1947	132.077	586	57-00-1	C00300	HMDB00064	50193604	59182136	71224736	188517968	48886876	72865456	107711096	52723840	57386656	84409600	121133392	99895544	88042752	48633600	51592432	69061600	89974432	86019688	61146300	119597760	59812520	136858960	61446472	118154888	119492832	63628216	62412264	68293824	65875908	111271224	55567040	133609072	92556640	45656268	77410976	113260032	177482496	230712208
385	creatinine	Amino Acid	Creatine Metabolism	513	LC/MS Pos Early	2055	114.066	588	60-27-5	C00791	HMDB00562	915661312	890699072	938717760	834915456	833257344	690881664	987288960	805719936	936039360	1004197504	840396992	759713920	775992448	930226304	844322112	804088064	800726464	776260352	958272064	681048640	722164352	933715072	952761600	732136832	839047808	826618560	923201984	854088384	949324864	815985152	802389120	725491264	907723264	848808576	944549952	1014051328	882740032	923421952
392	spermidine	Amino Acid	Polyamine Metabolism	485	LC/MS Pos Late	700	146.165	1102	124-20-9	C00315	HMDB01257	1.67616e+06	3.01492e+06	839698	1.2318e+06	2.19822e+06	1.02608e+06	1.5758e+06	1.23257e+06	2.33242e+06	534071	2.09443e+06	1520043	1597736	1.59549e+06	2.11562e+06	605930	764723	1044714	1.13388e+06	1.68134e+06	1.02296e+06	1.38008e+06	1.38623e+06	744960	517899	1.15784e+06	3.60506e+06	1.95911e+06	2.25704e+06	1.4648e+06	1.69616e+06	1.91477e+06	1340219	2.11766e+06	1.42789e+06	935727	1741020	961315
396	acisoga	Amino Acid	Polyamine Metabolism	43258	LC/MS Neg	2297	183.114	129397	106692-36-8				159792	83349.7		99737.2	92590.1	101573	93685	219870	117805	178281	115276	107228	148765			140331	46052.8	47357.1		175232	39776.9	56687.4	60386.2		154978		62192.1	68392.5	61099		116212	78881.4	101987	246615	175628	156161	84666.6
400	5-methylthioadenosine (MTA)	Amino Acid	Polyamine Metabolism	1419	LC/MS Pos Early	2752	298.097	439176	2457-80-9	C00170	HMDB01173	1.52893e+06	1.53346e+06	1.63544e+06	1520731	1.06788e+06	1.43842e+06	1.80583e+06	1.25765e+06	1.53208e+06	1436266	1.36606e+06	1.37285e+06	1.51897e+06	1.21782e+06	1.12648e+06	1.6317e+06	1950114	1.48167e+06	1.66125e+06	1.50337e+06	1.40462e+06	1.42699e+06	1.18449e+06	1.43249e+06	1.75005e+06	1.8055e+06	1.52704e+06	1134702	1.46225e+06	1205546	1.37215e+06	1.82786e+06	1.50105e+06	1.65471e+06	1.49521e+06	1.45182e+06	1.55257e+06	2122648
401	N-acetylputrescine	Amino Acid	Polyamine Metabolism	37496	LC/MS Pos Early	2230	131.118	122356	18233-70-0	C02714	HMDB02064	1.39174e+06	1220684	1.5651e+06	3.88396e+06	1.05492e+06	1.12066e+06	1.62558e+06	1344710	1.38629e+06	1.50304e+06	1.68195e+06	1.09404e+06	1030411	1.83385e+06	1276273	1.41829e+06	1.88795e+06	2350075	1.43515e+06	1296749	1.15732e+06	1.48793e+06	1.36733e+06	1.85246e+06	2607445	3.10625e+06	1.49251e+06	1.16033e+06	1.33472e+06	2.74393e+06	1.01202e+06	1.40045e+06	1.46216e+06	1520792	1.18859e+06	1.51338e+06	1405348	2.596e+06
405	4-acetamidobutanoate	Amino Acid	Polyamine Metabolism	1558	LC/MS Pos Early	1350	146.081	18189	3025-96-5	C02946	HMDB03681	3.96371e+06	4504128	4.77453e+06	6490740	4695097	2.49304e+06	1.61384e+06	3.80479e+06	3.6426e+06	5267528	3.72128e+06	2.06587e+06	3.40363e+06	4.49571e+06	4765671	6694450	4.43727e+06	5.71127e+06	5341571	4371879	4.48473e+06	5.65349e+06	2632703	5.98851e+06	4.55338e+06	5.93048e+06	4321237	4.52369e+06	5154268	5934790	4.08283e+06	4.45905e+06	3112863	3.96677e+06	2.57088e+06	3.45718e+06	4227149	3.86601e+06
407	(N(1) + N(8))-acetylspermidine	Amino Acid	Polyamine Metabolism	57814	LC/MS Pos Early	3080	188.176					573476	887405	389891	858764	575954	547195	689870	1.02154e+06	853260	637622	968159	496098	704580	937272	904777	658164	989694	681034	749158	665435	760469	738431	671402	595472	907884	526278	764088	551965	571716	1.10477e+06	628624	715191	738804	887152	748863	821532	1.15834e+06	398801
408	1-methylguanidine	Amino Acid	Guanidino and Acetamido Metabolism	48114	LC/MS Pos Early	2149	74.0713	10111	22661-87-6	C02294	HMDB01522														80139.8								67696.8			89856.5
409	4-guanidinobutanoate	Amino Acid	Guanidino and Acetamido Metabolism	15681	LC/MS Pos Early	2320	146.092	500	463-003;463-00-3	C01035	HMDB03464	3.5477e+06	2.35709e+06	2719488	4.66752e+06	1.69027e+06	2.2584e+06	3.44233e+06	1.94471e+06	2.70856e+06	2.77919e+06	1.07327e+06	1.02541e+06	1.21042e+06	1.13049e+06	1403439	2.03401e+06	1.44946e+06	1.28437e+06	3.36817e+06	510529	3.28122e+06	1.47799e+06	1.9751e+06	850360	2.15889e+06	4525527	1.98015e+06	1.95402e+06	1877101	2.18464e+06	1.513e+06	1.97004e+06	1.42921e+06	1.58514e+06	1.91945e+06	2303621	1.24604e+06	1.8702e+06
410	guanidinosuccinate	Amino Acid	Guanidino and Acetamido Metabolism	32446	LC/MS Pos Early	1892	176.067	97856	6133-30-8	C03139	HMDB03157	5.61376e+06	4.19473e+06	4.51646e+06	2234194	4658284	2.35388e+06	3.36849e+06	2753449	4.61551e+06	4544396	3.67049e+06	5129450	4.19807e+06	2683588	3.47043e+06	5.25029e+06	3.08513e+06	2.58707e+06	4.11441e+06	3.10387e+06	4643305	4901227	3902680	3.19626e+06	1.90901e+06	2.76083e+06	4451155	3870466	5063807	2.25177e+06	3.69683e+06	2.15714e+06	3.51073e+06	2.69873e+06	5088195	4.53395e+06	4726298	3707820
418	cysteinylglycine	Amino Acid	Glutathione Metabolism	35637	LC/MS Pos Early	2132	179.048	439498	19246-18-5	C01419	HMDB00078	223563	544237	906981	1.44333e+06	199722	593514	699199	1.04278e+06	404333	495014	107873	133570	293452	610685	370036	462369	495400	358420	828780	298268	163555	312763	421336	1.07521e+06	798116	403688	303586	430451	692117	1.11599e+06	584563	922799	648923	1.79195e+06	691712	506052	273271	226747
419	cys-gly, oxidized	Amino Acid	Glutathione Metabolism	18368	LC/MS Pos Early	2947	355.074	333293	7729-20-6			2716368	2.43715e+06	3.03048e+06	4232769	1454075	647603	873963	1.53704e+06	297247	417071	373856	247313	426068	450460	675016	520565	299706	328792	831054	266960	221809	543884	538483	601800	641117	548683	1.0147e+06	1.30502e+06	1.52102e+06	2802830	690414	1.56652e+06	996485	2.10738e+06	286452	336537	327656	387896
420	5-oxoproline	Amino Acid	Glutathione Metabolism	1494	LC/MS Neg	738.5	128.035	7405	98-79-3	C01879	HMDB00267	61409364	58152736	48690496	75027320	52809036	43657980	58350808	48753116	70462584	56911796	53462476	51242764	49278136	58534288	58102704	52198964	46625352	57595504	61099768	48722756	45333452	53900940	63045380	54748100	46474824	58820892	52339472	54695176	49992324	59940584	47753332	46841376	52601888	64697180	71861768	55261844	55816492	43740804
421	2-aminobutyrate	Amino Acid	Glutathione Metabolism	42374	LC/MS Polar	2451.5	102.056	439691	1492-24-6	C02261	HMDB00650	402166	432557	463072	596235	470615	204412	479599	502904	700723	459177	530632	221253	331512		561496	272493		237038	366345	169836	213581	606613		276065	440770	289089		614619	558504	627544	426416	534065	235269	360910	627097	340886	566980
423	2-hydroxybutyrate/2-hydroxyisobutyrate	Amino Acid	Glutathione Metabolism	52281	LC/MS Polar	1258	103.04					133667824	157557984	212100576	196745648	203132576	174341136	231376176	122968528	100869896	164970464	254036704	204005776	118431160	148328512	124331792	100072512	154416752	127765864	122023616	94598000	152763440	158424224	87524872	140297344	142260224	115342136	95593832	133455592	124320832	205558384	168136400	202470784	148469680	140345136	179659216	194599760	249799968	94825688
432	gamma-glutamylalanine	Peptide	Gamma-glutamyl Amino Acid	37063	LC/MS Pos Early	1986	219.098	440103	5875-41-2		HMDB29142	41604	70129.2	208539	127563		248119	327168	192670	232355	964138	228653	318607	441472	94607.3		140945	291725	127090	369061		138689	135606	281921	234841	202875		89497.3	182714	244186	125287	169322	161615		79614.8	428984	497315	177887	195514
434	gamma-glutamylglutamate	Peptide	Gamma-glutamyl Amino Acid	36738	LC/MS Pos Early	1775	277.103	92865	1116-22-9	C05282	HMDB11737	699601	435910	743568	1.06747e+06	710996	594871	2.40676e+06	801059	1.92087e+06	2177274	2.50257e+06	1.24713e+06	1.18322e+06	1.17385e+06	1.20559e+06	816485	644728	742377	1.61877e+06	679988	803986	1.26423e+06	956421	662069	1.09886e+06	804775	587933	614365	1.00909e+06	1.09927e+06	671494	991236	1.25219e+06	888404	2.47811e+06	2775742	2.55225e+06	892696
435	gamma-glutamylglutamine	Peptide	Gamma-glutamyl Amino Acid	2730	LC/MS Pos Early	1430	276.119	150914	10148-81-9	C05283	HMDB11738	59024708	56436072	57027920	69885320	59998516	48824180	56371084	47461132	69852696	69377352	82392992	58554932	55294232	59911536	56972940	51852696	55831504	52241048	62643308	51132780	48364192	69356272	49900588	50824716	53026196	56616440	58066232	57057672	62226824	63563308	56689268	52419336	40356472	53554816	64528328	41685876	77727408	46413436
436	gamma-glutamylglycine	Peptide	Gamma-glutamyl Amino Acid	33949	LC/MS Pos Early	1535	205.082	165527	1948-29-4		HMDB11667	3.80897e+06	3.52797e+06	3620949	3.45034e+06	3.0201e+06	10010020	8405061	6.93711e+06	18506918	16798312	17201622	16256616	13214802	10745046	9126386	9100654	12824492	8629967	11219006	11652333	9269531	9599234	9485511	9282495	7132805	9305358	6.12102e+06	4791658	6.74431e+06	5690320	6.16093e+06	6.57625e+06	4.98754e+06	6.29907e+06	16279398	14289748	16163511	8298941
437	gamma-glutamylhistidine	Peptide	Gamma-glutamyl Amino Acid	18245	LC/MS Pos Early	2740	285.119	7017195	37460-15-4			508679	427401	781031	595432	587172	823910	950836	671207	1189401	1.34654e+06	1.29816e+06	1489154	2.24945e+06	900708	857451	782947	1.05221e+06	795275	1.0927e+06	674160	917043	762569	701554	725241	693139	763477	629421	623674	871371	721961	687511	810170	670427	482383	1.19376e+06	913053	1339507	902070
438	gamma-glutamylisoleucine*	Peptide	Gamma-glutamyl Amino Acid	34456	LC/MS Pos Early	2940	261.144	14253342			HMDB11170	600699	326072	490247	995934	447961	777763	1258283	689923	1407649	1.99397e+06	1.02164e+06	1384793	1071281	697175	954763	796106	1.1171e+06	641243	1.5108e+06	590259	1.05996e+06	805751	1.09828e+06	674945	973926	693644	641484	491105	814664	917519	741189	665883	788191	485533	2175806	1.95571e+06	1.18905e+06	997453
439	gamma-glutamylleucine	Peptide	Gamma-glutamyl Amino Acid	18369	LC/MS Pos Early	2991	261.144	151023	2566-39-4		HMDB11171	942712	558936	916728	2.05956e+06	791035	1208694	2.08956e+06	1.03199e+06	1.65078e+06	2.46194e+06	1.76909e+06	1.33935e+06	1.49292e+06	1.14029e+06	1.47599e+06	993370	1.24352e+06	941589	1.77893e+06	624249	1.78822e+06	1.05341e+06	1.35505e+06	816361	1.04403e+06	843465	1.08324e+06	754535	1150215	1.36645e+06	970338	1.16637e+06	1.18632e+06	798066	2.92585e+06	2.41039e+06	1.96015e+06	972148
440	gamma-glutamyl-alpha-lysine	Peptide	Gamma-glutamyl Amino Acid	55015	LC/MS Pos Early	2784	276.155	65254				2.04568e+06	2.46632e+06	3008707	3.73621e+06	2.60297e+06	3.23585e+06	3.50382e+06	4.77937e+06	5155614	5.30939e+06	5.84404e+06	3.64404e+06	3.851e+06	3.88908e+06	2.95896e+06	2.52059e+06	2.80806e+06	2577090	3.23973e+06	2532643	3.11643e+06	2791334	2683607	2.59095e+06	3.16707e+06	2.10243e+06	2.06301e+06	2.73675e+06	3065374	2.97254e+06	2.5935e+06	3154207	2.5457e+06	2.97008e+06	6.66525e+06	4585832	5558739	3.45097e+06
441	gamma-glutamyl-epsilon-lysine	Peptide	Gamma-glutamyl Amino Acid	33934	LC/MS Pos Early	2717	276.155	7015685	17105-15-6		HMDB03869	580735	521953	774270	1.01946e+06	520730	633220	710168	842972	1.2895e+06	949553	1.49844e+06	718782	911224	850749	598992	460034	587265	552050	820480	508215	605501	534638	583343	465645	613094	570671	542878	567222	815583	693512	589153	690814	425277	644291	1.29154e+06	838286	1.20077e+06	814986
442	gamma-glutamylmethionine	Peptide	Gamma-glutamyl Amino Acid	44872	LC/MS Pos Early	2640	279.101	7009567	17663-87-5		HMDB29155	1250605	1.12667e+06	1.22266e+06	2.69768e+06	1.12414e+06	2.14066e+06	2.21289e+06	2182945	3.31279e+06	3.41133e+06	2.79381e+06	2.24268e+06	2.11406e+06	2.38713e+06	1.98483e+06	1.97771e+06	1.79496e+06	1.91338e+06	2.00889e+06	1422875	1.0052e+06	2.21961e+06	1902419	1544737	1.97669e+06	1.89013e+06	1.24893e+06	1.39808e+06	1.66012e+06	1465686	1.50865e+06	1.68953e+06	1.59815e+06	1949888	4.51486e+06	3.39894e+06	2569914	1.55635e+06
443	gamma-glutamylphenylalanine	Peptide	Gamma-glutamyl Amino Acid	33422	LC/MS Pos Early	2992	295.129	111299	7432-24-8		HMDB00594			229970	438285		218582	390360	194932	317787	497628	204323		157527	178560	269082		239511	229296	312230	110840	293874	174235	218575	188546	158780		221826		133744	221596	131419	341358	139378		469654	431464	366774	213224
444	gamma-glutamylthreonine	Peptide	Gamma-glutamyl Amino Acid	33364	LC/MS Pos Early	1750	249.108	76078708	5652-48-2		HMDB29159	5.41137e+06	3.79912e+06	4.60991e+06	6264372	5.27283e+06	3.85069e+06	6543113	4.59191e+06	7190112	5.73845e+06	4.96825e+06	6169108	3.90149e+06	5032135	3349400	4.70527e+06	4153402	7.15364e+06	5.98807e+06	3.46998e+06	3.85714e+06	6173396	6.12356e+06	6.69225e+06	6.41702e+06	5.86529e+06	3.81111e+06	4747940	5222059	4.4492e+06	5.91912e+06	4262441	3.52366e+06	4519967	8455612	6326311	7.68752e+06	7.84351e+06
445	gamma-glutamyltryptophan	Peptide	Gamma-glutamyl Amino Acid	33947	LC/MS Neg	1960	332.125	3989307	66471-20-3		HMDB29160	119206	77867.5	184533	162993		169260	95184.6	105860	133123	115497	82634.7	118264		136046			100064	98958	80381.8	34105.7	50612	51092.2	116210		129305	126003	83599	59533.4	57519.6	104187	102620	83795.6		78043.8	122716	119035	94240.5	73102.4
446	gamma-glutamyltyrosine	Peptide	Gamma-glutamyl Amino Acid	2734	LC/MS Neg	1240	309.109	94340	7432-23-7		HMDB11741	198875	242648	300125	375064	219266	310415	379950	318261	369671	430449	250644	294510	172871	261016	243260	193290	257334	177198	284220	196404	312662	227748	253006	244806	348599	266692	275127	216796	327293	217376	255766	299417	225248	276160	336164	403109	239401	139810
447	gamma-glutamylvaline	Peptide	Gamma-glutamyl Amino Acid	43829	LC/MS Pos Early	2700	247.129	7015683	2746-34-1		HMDB11172	2.87146e+06	1.8121e+06	3.57493e+06	4.41998e+06	2631369	1.08851e+06	8004687	4.45339e+06	8812411	8.23735e+06	7.45927e+06	7.56235e+06	5134018	3.8636e+06	5566928	3.99268e+06	6093241	1.7316e+06	8.23922e+06	3.32725e+06	6.47207e+06	4748470	6.02087e+06	2.95493e+06	4.67071e+06	537060	3.00839e+06	3.30233e+06	4349029	5.35178e+06	3690570	1.16957e+06	4.67255e+06	2908792	12564336	9156853	9431534	7.30358e+06
448	gamma-glutamyl-2-aminobutyrate	Peptide	Gamma-glutamyl Amino Acid	37092	LC/MS Pos Early	2380	233.113		16869-42-4			314717	328010	480900	327648	407509	430652	1.07597e+06	459262	1.05917e+06	958385	1.46776e+06	1.46464e+06	1.57432e+06	495246	588595	552657	673440	321960	1.13188e+06	283020	607213	1.16663e+06	892809	661740	691587	529595	427914	637744	921223	758498	305658	397608	254171	251591	1.20708e+06	659751	1.60406e+06	429610
478	alpha-glutamyltyrosine	Peptide	Dipeptide	40033	LC/MS Pos Early	2613	311.124	351830	3422-39-7			669924	179982	131071	498383	302078	381539	415450	247752	244773	257068	283800	249082	182401	657335	111156	180161		186518	168231	251106	327842	336734	64568.2	251910	312328	318567	323038	96049.1	132195	269026	176501	524772	664449	623538	181177	414208	294592	232984
511	aspartylisoleucine*	Peptide	Dipeptide	57402	LC/MS Pos Early	2946	247.129					726374		255129	97810.6			439480	49457.3	181808	730453		128242	140811	92540.2	148579	99918		93577.6	778825		93834.9	213657		455551	112586	128761			99037.6		65907.1		63570.7		246875	222901	471843	226148
514	aspartylphenylalanine	Peptide	Dipeptide	22175	LC/MS Pos Early	3040	281.113	93078	13433-09-5		HMDB00706	515202	1.24928e+06	335644	779195	300045		1022109		251867	478129	303058	278666	507130	206306	138521	307012	251290	170270	402736	384693		300307		438550	478057	233723		355287	196289	256624		430350	1.84682e+06	170897	266219	349069	217164	455600
556	cyclo(pro-val)	Peptide	Dipeptide	49795	LC/MS Pos Early	2098	197.129	98951	2854-40-2			840994	1.17747e+06	493322	1.15137e+06	245133	769041	602886	948612	343464	752672	165396	427843	842676	1.95187e+06	866407	851457	1.08592e+06	1.5028e+06	782167	662552	341668	352499	548900	763611	822215	645224	625400	445060	804158	1.09381e+06	131926	1.16201e+06	303272	785066	536123	528030	281029	1.02692e+06
587	glycylglycine	Peptide	Dipeptide	21029	LC/MS Polar	2400	131.046	11163	556-50-3	C02037	HMDB11733	1.75411e+06	2.06239e+06	1.90771e+06	2.06539e+06	1.185e+06	1.00817e+06	1.64356e+06	355274	871708	1.39043e+06	1.84417e+06	1.29959e+06	1739194	917885	890577	2.09406e+06	917152	2.05269e+06	1.61311e+06	1.42635e+06	1200464	1.0136e+06	1.60416e+06	2.202e+06	1.99672e+06	1265008	1.04283e+06	1.19302e+06	1.2227e+06	1.22585e+06	611249	1.78636e+06	1.69579e+06	960240	811623	1.02151e+06	1.81097e+06	1.10314e+06
593	glycylphenylalanine	Peptide	Dipeptide	33954	LC/MS Pos Early	3068	223.108	92953	3321-03-07		HMDB28848	295264	1.00897e+06	284590	598911	454222	381988	398382	408714	444392	573352	483912	387514	560995	743566	130251	565779	438983	2.2494e+06	292686	400538	287295	626827	217296	318909	710654	533950	163551	846430	283186	577746	369806	529285	354442	557719	223322	691077	527342	687757
594	glycylproline	Peptide	Dipeptide	22171	LC/MS Pos Early	2324	173.092	3013625	704-15-4		HMDB00721	256195	175852	358538	153776	67732.4	232992	640317	318040	111556	214651	182915	197878	209196	108427	117965	123375	178112	176706	190862	201751	153772	338365	710639	203584	219691	171288	321147	212342	439300	193070	244337	221369	239365	214982	302874	265739	315710	199513
600	glycylvaline	Peptide	Dipeptide	18357	LC/MS Pos Early	2734	175.108	97417	1963-21-9		HMDB28854	300448	1.27372e+06	1.13801e+06	619124	286308	166313	1.15658e+06		326150	414483	342271	657649	525768	214294	354357	386939	430923	416101	435364	430206		353799	438918	434948	748272	317000	70578.9	295853	295198	163861		324594	1.29508e+06	329561	405039	284385	288003	820632
602	histidylglutamate	Peptide	Dipeptide	41963	LC/MS Pos Early	2961	285.119	9838731	53634-28-9		HMDB28884	99914	278229	187862	174958	172448	79007.6	265392	85288.1	140117	165588	54968.6	196860	83172.5	209119	135820	288592	76698.1	756979	175958	113083		198353	79468.8	108612	237758	89153.9	54142	161524	79520.8	135770	72101.6	129483	114410	174703	78780.5	215531		508405
603	histidylglycine	Peptide	Dipeptide	41368	LC/MS Pos Early	2970	213.098	351662	2578-58-7		HMDB28885	130410	144386	160449	281995	109654	173023	279083	158954	197093	216826	151967	145927	144629	151086	136456	162571	98691.5	227708	205329	120674	112397	199432	78133	158339	119646	156553	125475	154480	126181	147683	129823	135384	152292	153635	168266	154318	106948	184812
614	histidyltryptophan	Peptide	Dipeptide	41912	LC/MS Neg	2555	340.142	6539217	23403-90-9		HMDB28896	124136	183072	311523	361131	190156	428415	822784	329192	785683	668464	440389	1.0873e+06	746438	735356	434389	440176	989866	718807	961433	646119	485743	347911	589466	644443	852293	737360	231542	336231	485091	642865	277367	342865	1124864	469141	751243	644483	445967	853262
637	leucylalanine	Peptide	Dipeptide	40010	LC/MS Pos Early	2801	203.139	259321	7298-84-2		HMDB28922	4.2428e+06	3674215	3.9717e+06	4488623	3989408	1.96404e+06	5230585	685059	1.77661e+06	3.70452e+06	4104809	3.25617e+06	4762970	1.96937e+06	2.29183e+06	5.30189e+06	2.02814e+06	4766054	4944871	2.2924e+06	2.93681e+06	2.8309e+06	3.17849e+06	4684676	3.51287e+06	2.88199e+06	1.98862e+06	2610820	3.01622e+06	2.41681e+06	1.83821e+06	3.6416e+06	3.21353e+06	1.61277e+06	1293268	2983428	3.35859e+06	3.00863e+06
642	leucylglycine	Peptide	Dipeptide	40045	LC/MS Neg	2050	187.109	79070	686-50-0		HMDB28929	45193.5	54890.1	20343.3	22993.3			53706.9	33975.4	45134.7			42245.6	37367	57680.9		71865.1	66087.9	52045.5	26479.1	55772.5		50331.5		50716.4	36493.1	34048.3		31498.6	42323.6	37635.4		43428.8		44853.1	27704.9			72886.2
645	leucylleucine	Peptide	Dipeptide	36756	LC/MS Neg	3900	243.171	76807	3303-31-9	C11332	HMDB28933	315471	274781	725440	426537	332903	1.15031e+06	2.15078e+06	870937	2.18224e+06	1.21307e+06	1.00998e+06	2.25838e+06	1.8784e+06	1714338	1.1138e+06	1.13467e+06	2251588	1.71441e+06	1.67371e+06	1.52118e+06	1.04697e+06	839596	1.59596e+06	1.51784e+06	1.34252e+06	1.43426e+06	765279	728932	1.02966e+06	1.28906e+06	508723	756611	1.48959e+06	1.16392e+06	2.0978e+06	1.07822e+06	960628	1.8623e+06
693	phenylalanylglycine	Peptide	Dipeptide	41370	LC/MS Pos Early	2898	223.108	98207	721-90-4		HMDB28995	88450.9	141313	85119.6	69179	79351.5		182423	110345	121735	110696	124319	112123	118515	163815	136347	226807	69554.3	269202	103404	94425.7	93771.5	85908.6		122642	103892	135081	105775		81469.4	99577	61828.9	117274	110178	152708	123359	160731		194924
696	phenylalanylleucine	Peptide	Dipeptide	40192	LC/MS Pos Early	3368	279.17	4078229	3303-55-7			666790	1.94883e+06	815493	1.32513e+06	600055	329669	2243846	136646	601018	787510	496110	617000	731439	443335	532603	755694	411215	1.17587e+06	469599	788302	217593	640291	439708	674266	865421	355260	212363	682762	459339	382660		707163	3189684		711483	651135	357918	862905
698	phenylalanylphenylalanine	Peptide	Dipeptide	38150	LC/MS Neg	4292	311.14	6993090	2577-40-4			20209374	27756726	23178986	28566100	18968886	15836428	48353904	13273265	18664600	21605146	18919182	19345778	22825022	18791934	17664804	17634052	15222749	18105208	19735608	22936888	15665941	19223290	13255395	21256766	25800058	16951124	14849232	15401113	17035808	21195830	11826849	22044730	88500400	23551928	19757992	20664234	18404766	21892372
700	phenylalanylserine	Peptide	Dipeptide	40016	LC/MS Pos Early	2770	253.118	9859812	16053-39-7			1803473	2.77651e+06	952427	2.27491e+06	1.3376e+06	1.87251e+06	2.61999e+06	1.56404e+06	2.43323e+06	2.94261e+06	2.64017e+06	1.09969e+06	2.80446e+06	2.32316e+06	988542	1.43559e+06	852771	1.29169e+06	2.0708e+06	2.27334e+06	1.75957e+06	2.00727e+06	969232	1.93495e+06	1.88742e+06	1.8468e+06	2.14375e+06	2.35837e+06	1.15198e+06	1.93792e+06	1.43678e+06	2.50579e+06	5.4995e+06	1.04535e+06	2.69125e+06	2.75006e+06	2.44344e+06	1077153
701	phenylalanyltryptophan	Peptide	Dipeptide	41377	LC/MS Neg	4165	350.151	134906	24587-41-5		HMDB29006	1.41423e+06	1.25544e+06	1.4485e+06	1.77203e+06	1.01617e+06	1632681	1207466	1338859	1.41546e+06	1364624	1.58006e+06	1.37797e+06	1.13393e+06	1.6442e+06	1.40863e+06	1.11205e+06	1.25533e+06	1.92569e+06	1.5438e+06	1052473	1.19233e+06	1.42735e+06	1.24046e+06	1.66067e+06	2029680	2.0833e+06	1.42511e+06	1.38224e+06	1.09645e+06	1.36143e+06	1.13605e+06	1.67423e+06	905056	1.9928e+06	1.47591e+06	1.42106e+06	1476996	1.47249e+06
711	prolylglycine	Peptide	Dipeptide	40703	LC/MS Pos Early	2136	173.092	6426709	2578-57-6		HMDB11178	556984	404847	416024	2044063	165300	521433	939129	487270	528123	982212	267193	145910	109948	330416	728630	475746	275163	425925	550700	128657	1.05941e+06	576194	550755	302338	547929	379182	432082	172513	446065	371377	224411	396102	498125	504616	374382	1.06267e+06	488252	184437
718	prolylserine	Peptide	Dipeptide	40714	LC/MS Pos Early	2036	203.103	7408258	71835-80-8		HMDB29026	86895.7	96059.1	379277	182872		102916	177995	236201			84912	199159	100903	49680.2		72218.7	61710.2	77295.8			66863.3	120676	450448	115765		60453	179892	213054	409282	67771.9		50809.3	53179	271022			53790.2	216457
724	pyroglutamylglycine	Peptide	Dipeptide	31522	LC/MS Neg	828.2	185.057	152981	29227-88-1			869120	2.11039e+06	913253	1.41749e+06	783867	527098	2.71164e+06	475310	1.28273e+06	1.04985e+06	641648	665074	1245223	639984	677019	557707	640222	608773	814495	1.10338e+06	402394	867769	430070	834624	956231	646111	568033	990124	587522	803905	368741	882443	7187749	791228	1.4439e+06	854255	674202	778166
725	pyroglutamylvaline	Peptide	Dipeptide	32394	LC/MS Neg	1755	227.104	152416	21282-10-0				36362.2	36397	51074.4	32795.1	58830.4	46802.6	34538.1	62818.6	37200.2			25426.1				31817.9	26300.7	69421.4				37202	34772.7	19378.8	37636.2			36976.7	26902.9		50586.9	56681.7		41358.1	43288.5	29252.4	30247.9
728	serylalanine	Peptide	Dipeptide	42049	LC/MS Pos Early	2115	177.087	17958834	6403-17-4		HMDB29032	20530070	20144148	15282683	19859124	18394284	21434810	31526970	15475894	11217310	19480572	15425588	15144034	19027618	17832394	12620788	19367612	15013436	18073228	17206528	17826226	19059360	16495372	13316628	20728032	16053160	16299843	17310524	16070939	12529865	19470760	12480291	29105232	49851408	21395150	14497123	18797632	19565230	16392865
738	serylserine	Peptide	Dipeptide	42053	LC/MS Polar	2656	191.067	138784	6620-95-7			311344	445895	255157	530409	252142	254817	915519	309722	330899	370421	338130	276998	172426	325503	334189	350919	248264	358088	380765	327040	187466	310358	109553	356921	338557	322882	253533	281184	227531	260510	208401	467466	942630	466004	311539	317669	289487	336250
739	seryltyrosine	Peptide	Dipeptide	42077	LC/MS Neg	1436	267.099	4575735	21435-27-8		HMDB29051	66199	92881.8	56843.2	144654	112770	82326.2	259395	96521.2	123601	147685	90207.4	122134	70349.9	138390	84226.6	93741.9	71633.7	111736	135929	85659.7	79431	97045.7	44353.4	116527	127329	81636.8	55169.8	63988.2	51850.1	121626	60090.7	130117	311086	86325.2	96684.1		57217.8	141172
752	threonylphenylalanine	Peptide	Dipeptide	31530	LC/MS Neg	2322	265.119	4099799	16875-27-7		HMDB29068	144679	405120	335174	231864	82932.5	113315	448513	321089	124900	506784	247510	338268	265074	606173	171362	143165	362261	147733	325682	579733	71927.1	427847	80773.8	177399	678370	129928	239961	113768	278654	355967	265179	204177	460739	238256	104149	190168	105430	453395
777	tyrosylglutamine	Peptide	Dipeptide	41459	LC/MS Neg	1612	308.125		28252-40-6			127576	72647.3	59389.7	176733	115686	190428	133262	168988	93021.5	164082	109840	132889	93226.7	226501	104788	92953.1	152155	109693	155205		225476	126364	95482.9	136347	195672	183582	142192	86625.6	137228	234899	147352	163695	79257.3	161492	95490.8	296645	123844	114316
790	valylarginine	Peptide	Dipeptide	42072	LC/MS Pos Early	3101	274.187	4266827	37682-75-0			1.97958e+06	2.47645e+06	2.23932e+06	2249288	1.56174e+06	1783602	2.9801e+06	643154	1.44623e+06	2.04611e+06	2.26887e+06	1.53014e+06	2.47833e+06	1.40317e+06	1.16213e+06	2.24381e+06	1334485	2.76166e+06	2.11727e+06	2.2546e+06	1591146	1.83491e+06	2.24008e+06	2752999	2388672	1.57691e+06	1.37691e+06	2.04333e+06	1.91152e+06	1.5405e+06	1.13658e+06	2.75975e+06	3.56519e+06	1.2795e+06	1.43398e+06	1.90879e+06	2454206	1.58684e+06
795	valylglycine	Peptide	Dipeptide	40475	LC/MS Neg	1506	173.093	136487	686-43-1		HMDB29127	254900	394854	248893	90136.4	79543.9	176425	243863	188119	101894		124379	195653	129347	60607.1	301838	234845	102404	164996	70227.5	207659	89595.6	239595	155428	270535	130673		131196	216354	329083		67850.9	165455	82407.1	527310			193553	160466
809	isoleucylleucine/leucylisoleucine	Peptide	Dipeptide	52322	LC/MS Pos Early	3242	245.186					100182	156288		137936			258906	265114	154294	86134.8	116984		73376.8		187037	155421	76206.2	104806	105577	91386.8	79634.8	86711.5	67556.8	120351	87965.2	55993.9	76901.8		121940	114134		171970	108536	244847	105927		130186	62739.2
810	leucylphenylalanine/isoleucylphenylalanine	Peptide	Dipeptide	52415	LC/MS Neg	4073	277.156					148704	199864	143788	169772	113719	136572	305512	251140	231879	192138	183892	191648	124283	214335	244275	380158	143628	1.43261e+06	117925	200407	115160	302339	73693.3	193165	274698	161427	150801	187870	75801.6	131573	106049	177958	143516	287970	151528	275791	137728	335574
811	tyrosylserine	Peptide	Dipeptide	54767	LC/MS Neg	1548	267.099					50972	81234	23679.5	94460.2			279113	44500.4	60407.4	68081.2	56984.5		69094.2	74191.5	37386			59034.1	89358.2	56917.3		81838.8		64100.4	77795.8	57528.2		48579.9	39387.1	28284.8		75391.7	483476	61837.2	83424.7	69450.8		58971.1
812	lysylglutamine	Peptide	Dipeptide	54768	LC/MS Pos Early	2979	275.171	16058901					57100.2		209781	137002	71874.3	663913	59271	142243	181160		162134			90370	92983.1		339818	98278.2	97013.6		118103		96910.2	136822			109173		67051.6	51854.5	178326	869026	98108.8	171485	170240	144058	204284
820	bradykinin, des-arg(9)	Peptide	Polypeptide	34420	LC/MS Neg	4250	902.453	105044	15958-92-6	C00306	HMDB04246							61976.4		98618.8	87505.2				174098		175585		56667.8							111112	34342.8		47692.8								147751		95663
824	HWESASXX*	Peptide	Polypeptide	57711	LC/MS Neg	3722	940.453					50574.2	97893.3	213093	70896.1	132062	945893	843878	932950	1.40741e+06	836939	1.00706e+06	2.21989e+06	1.20074e+06	676014	1.13169e+06	1.24045e+06	2.99237e+06	1.29847e+06	1.10658e+06	1.22556e+06	1203070	778446	944522	1.0817e+06	763700	1.25438e+06	545958	590898	446188	593764	471044	450409	70406.8	643160	1.33757e+06	846248	908149	1684045
852	ADSGEGDFXAEGGGVR*	Peptide	Fibrinogen Cleavage Peptide	33084	LC/MS Pos Early	3350	768.85	16133137	25422-31-5			50385.6				52105.1	91522.8	141433			68632.9			73200.1											53072			111018				62411.1	46118.2	214832		57307.5	86480	86480
853	DSGEGDFXAEGGGVR*	Peptide	Fibrinogen Cleavage Peptide	31548	LC/MS Neg	2535	731.317					12912681	6918383	4242547	15509734	14267139	22042402	21953888	19392574	13714354	17825064	12712929	10516028	12179872	14121157	11241415	11915428	12107975	8.11042e+06	11409438	12953421	15225451	13973719	11631019	12281784	7.14461e+06	9858096	18540896	10523777	8311730	19169990	15610014	20049076	28401538	14064949	15928503	20075560	17264446	9982074
854	ADpSGEGDFXAEGGGVR*	Peptide	Fibrinogen Cleavage Peptide	57712	LC/MS Neg	2016	806.818		886023-52-5			644335	433757	386186	609873	495869	885552	851772	1.87563e+06	609861	641726	711456	613612	1.23815e+06	661640	901451	674004	522112	453169	530730	604122	721436	784686	418968	969794	606199	479565	637539	478973	556374	890298	689152	966214	869316	1.01531e+06	778414	570363	931594	845129
866	phenylacetylcarnitine	Peptide	Acetylated Peptides	48425	LC/MS Pos Early	3092	280.154	101724840	287108-21-8					130733	120298						293261	143038		240368								127951				48991.1								64666.2			684414	284042
869	phenylacetylglutamine	Peptide	Acetylated Peptides	35126	LC/MS Neg	2330	263.104	92258	28047-15-6	C04148	HMDB06344	10165065	7.05469e+06	12311721	13616661	13817531	7.75348e+06	9587919	2.14921e+06	10055269	38792444	20799864	14089535	16905808	2.46e+06	7.60504e+06	13569161	8.11003e+06	15486164	13445474	11704927	13476677	19998934	6810277	5.75479e+06	13475692	5.974e+06	6404355	10208400	9968404	15184029	19415808	2.48404e+06	12288647	4.58539e+06	20351966	39421368	21608616	15441851
879	1,5-anhydroglucitol (1,5-AG)	Carbohydrate	Glycolysis, Gluconeogenesis, and Pyruvate Metabolism	20675	LC/MS Neg	802	163.061	64960	154-58-5	C07326	HMDB02712	182889088	236926096	226101088	102797456	146439600	191314112	99441336	168121408	302511456	194623664	127660768	164660016	138739536	135314096	131585384	182673760	106865952	154839952	144631728	162150368	91773360	131728504	175609520	135495328	166212496	125461856	196292096	203182656	228995888	104429856	159355520	194817856	95900848	174526000	302105888	192251712	127816336	167115520
882	glucose	Carbohydrate	Glycolysis, Gluconeogenesis, and Pyruvate Metabolism	48152	LC/MS Polar	2342	225.062	79025	50-99-7	C00031	HMDB00122	1566102144	1843598976	1730285056	1489375360	1750677376	1920541056	1671734016	1781502592	1456497280	1648371328	1922342016	1715829120	1578093824	2041459072	1836197376	1087677312	1113371648	1633761792	1863843712	1777999744	1579709696	1748997120	1732460672	1891789440	1724512768	1571743360	1851587712	1857041408	1801985280	1893727872	1728262016	2045973248	2268621824	1958373376	1446856576	2256384000	1873867008	1790548992
898	pyruvate	Carbohydrate	Glycolysis, Gluconeogenesis, and Pyruvate Metabolism	48990	LC/MS Polar	1083	87.0088	1060	127-17-3	C00022	HMDB00243	18295808	30613518	29666148	40780812	23052544	62159828	57535856	32770552	32669586	95699584	14523716	28058658	25603678	39144536	34330584	51608916	51796048	37271548	44240448	29412028	28413440	26841332	20128962	70995592	46271308	50844396	14051422	21158930	29759308	31785098	37598612	80709608	69803256	72648224	66058096	129481176	33184174	38261464
899	lactate	Carbohydrate	Glycolysis, Gluconeogenesis, and Pyruvate Metabolism	527	LC/MS Polar	1468.8	89.0244	612	79-33-4	C00186	HMDB00190	2901700608	3904504576	3347698944	4015649792	2688473600	3722203392	5073830912	3049395200	3683761152	6228251648	4140974080	3273663488	3423386624	3596412416	3738012160	3768900608	4534624768	4161127168	3902903552	3398962176	2520885504	3245244416	2841128192	6136281088	3502581504	3513925888	2816335104	2958152448	2811280128	3280511232	2755854592	4481461248	4532190720	7089437184	4969011200	5303791104	3323809536	2888609280
902	glycerate	Carbohydrate	Glycolysis, Gluconeogenesis, and Pyruvate Metabolism	1572	LC/MS Polar	2070.4	105.019	752	600-19-1	C00258	HMDB00139	74771848	98459224	69616344	68245472	107622128	207616224	229243808	120505424	204211440	193793136	264091904	253834992	169302800	203937568	149149920	143205136	122444072	206897088	174191504	218574512	419089088	99273528	258118848	269067424	146377648	152093952	154441520	128315440	136028144	96019384	168984320	166430320	163106528	105589296	245356560	200545392	226233904	230191488
917	ribitol	Carbohydrate	Pentose Metabolism	15772	LC/MS Polar	1789.6	151.061	6912	488-81-3	C00474	HMDB00508	154848	123469	202832	201819	179561	180691	109951	191195	225583	283443	186258	155840	99763.2	204140	182560	95001.6	245136	198121	154968	167632	108709	115927	122240	245260	160159	164976	294240	76647.9	219268	182297	164454	194380	202188	226436	242117	241894	178566	160376
918	ribonate (ribonolactone)	Carbohydrate	Pentose Metabolism	27731	LC/MS Polar	2425	165.041	5460677	5336-08-03	C01685	HMDB00867	13118065	17096236	12005152	6.23464e+06	12485213	11187246	11335766	13109966	13962967	12513315	12041914	15589996	6.42601e+06	10219361	8545499	11489934	13354296	7518798	15242203	13450539	12884775	10376280	10051843	13078079	11939233	7.88182e+06	11031210	9167351	8.1829e+06	7.22154e+06	11092223	11770214	11232210	9522177	14902650	15185490	9330043	11336518
922	xylose	Carbohydrate	Pentose Metabolism	15581	LC/MS Polar	1727	195.051	135191	609-06-3	C00181	HMDB00098				270180	375981	565931	714222	696229		980911					338665				448728				475153	103692	606213			442011				450472	2.69369e+06			564135	351254
924	arabinose	Carbohydrate	Pentose Metabolism	575	LC/MS Polar	1804.5	195.051	66308	28697-53-2	C00216	HMDB00646	576924			1.11397e+06	1.06369e+06	879611	1.58007e+06	1336667	663045	1.67416e+06		351214		218948	1.13366e+06	187417			1.2376e+06		1.10189e+06		936647	1.22409e+06	830206			918801			256998	1.29928e+06	1.48317e+06	646990		1.46938e+06	914700	455117
939	arabitol/xylitol	Carbohydrate	Pentose Metabolism	48885	LC/MS Polar	1932.4	151.061	6912		C01904		2.10134e+06	1.34208e+06	1.96057e+06	1.81043e+06	1.50305e+06	1.51733e+06	1.62073e+06	1.4356e+06	2687596	2421013	2.18989e+06	1.3175e+06	1.47129e+06	2.06507e+06	1.89871e+06	1.19164e+06	3820098	1.40552e+06	2744833	1229590	1.34774e+06	1.61534e+06	1.46513e+06	1570700	1.60647e+06	2.20342e+06	2.62094e+06	1.40694e+06	1.81589e+06	1.96873e+06	1.55003e+06	1.83783e+06	1.52708e+06	1598173	2.42715e+06	1.98329e+06	1.3993e+06	1.46575e+06
941	arabonate/xylonate	Carbohydrate	Pentose Metabolism	48255	LC/MS Polar	2700	165.041					14606695	13735737	12649408	10785868	16553333	13453321	18767556	12679265	19152624	17619660	14527126	14897115	10087741	19291444	15122235	12635298	14005344	14590186	29445424	12380891	15501034	18148962	20387468	22311704	10301720	15547207	19671886	14038782	19396120	14034405	14595285	18583936	23542552	19064574	14423219	22898012	12746937	9193443
943	ribulonate/xylulonate*	Carbohydrate	Pentose Metabolism	61858	LC/MS Polar	2350	165.041					15565162	21042034	18773332	26349482	21332404	26261656	34143684	25756386	28561096	27536320	21919068	25482122	20627412	31784284	22449338	12150526	14439425	19687932	45810904	24379792	19545462	18343548	35907692	33885552	22932052	18456676	26974886	26074306	32080652	26809824	25455478	23639424	35562024	34665040	24978912	37112024	19283044	26296362
952	maltose	Carbohydrate	Glycogen Metabolism	15586	LC/MS Polar	3329.4	387.114	10991489	6363-53-7	C00208	HMDB00163	344008	773626	627521	2.03466e+06	918887	671241	905715	2.05038e+06	1.7484e+06	1.3723e+06	172787	1.14153e+06	1.19461e+06	1.15654e+06	639519	615544	944582	613217	675327	1.114e+06	544328	1.00034e+06	1.45144e+06	1765272	923400	700050	439427	547856	957150	1.71308e+06	822810	752055	1.7781e+06	691660	1.24918e+06	947061	189989	1.08644e+06
974	sucrose	Carbohydrate	Disaccharides and Oligosaccharides	1519	LC/MS Polar	3092	387.114	5988	57-50-1	C00089	HMDB00258	1724153	99927		248078	49168.4		443782	191784	1605093	1.0228e+06	185056					1.47822e+06	4.00683e+06		95268.9	210145	544850	241932	849116	636171	64065.4		104858			503820		827038	1.18404e+06	364014	1793120	780336		137320
991	fructose	Carbohydrate	Fructose, Mannose and Galactose Metabolism	48195	LC/MS Polar	2065	225.062	5984	57-48-7	C00095	HMDB00660	36499432	56154088	35207164	38647712	53604216	41484784	52071520	66750040	70728600	106335408	48126096	56397136	72124024	89266992	53225408	53293636	82295792	50130296	83108472	57915504	47259240	56149832	64743360	72883648	54624132	39535240	50665272	42606460	44364256	65050780	55688760	107382704	121892952	55295424	78680112	115286480	39840768	58906536
996	mannitol/sorbitol	Carbohydrate	Fructose, Mannose and Galactose Metabolism	46142	LC/MS Polar	2320	181.072	5780		C00794	HMDB00247	2.35829e+06	2712486	2.69674e+06	2.8293e+06	1.72586e+06	25024886	2.89707e+06	7.40841e+06	6.41635e+06	3.30747e+06	4452421	2.03696e+06	3.57262e+06	2403764	4736588	3.89835e+06	6046191	2.10886e+06	5584184	1.28804e+06	2.85088e+06	2515207	4552015	2.62367e+06	2.68826e+06	2.19202e+06	2505526	1.52172e+06	2.21774e+06	1.9512e+06	1.69331e+06	7.42941e+06	7.52639e+06	2.53518e+06	2.70287e+06	3130451	2.05815e+06	2091700
997	mannose	Carbohydrate	Fructose, Mannose and Galactose Metabolism	48153	LC/MS Polar	2200	225.062	18950	3458-28-4	C00159	HMDB00169	29225654	26747294	27149436	20318628	26333826	19103404	19713996	22480652	17565516	13580494	30885092	28043140	32105112	29217724	32852702	15464869	13229104	24354634	29916400	29063486	22905006	25014236	25144678	25183414	26066696	20122744	31505448	23302330	30398956	32554522	25340094	28182382	25927754	21660606	19628404	17043432	33546346	31482366
1016	galactonate	Carbohydrate	Fructose, Mannose and Galactose Metabolism	27719	LC/MS Polar	3085	195.051	128869	299-28-5	C00880	HMDB00565	2846073	545626	558513	1.13223e+06	1.12785e+06	272851	8751781	1.2056e+06		6.15983e+06			488817	2.66637e+06	805103	1.1418e+06	4.34769e+06	2.2027e+06	7.85421e+06	348341		1516385	6.46188e+06		378294	1.7007e+06			1.0523e+06	396380	912910	2.36178e+06	5.38957e+06	382745	12778906	3694322	2.09153e+06	188128
1044	glucuronate	Carbohydrate	Aminosugar Metabolism	15443	LC/MS Polar	3233.3	193.035	444791	207300-70-7	C00191	HMDB00127	17654144	14109755	15812430	17386524	15827958	17139970	15167450	16695962	12464369	18510258	29252794	12045946	10234667	15949341	15033286	14767016	17038644	11278814	20159386	13134539	12149271	9694994	18772764	11048898	15813344	20398590	28149230	16072123	15928459	16197728	14401482	19360200	14075902	15168611	13081272	17963534	19704272	12944410
1055	N-acetylneuraminate	Carbohydrate	Aminosugar Metabolism	32377	LC/MS Pos Early	660	310.113	439197	131-48-6	C00270	HMDB00230	1.21845e+06	1232538	1157301	1.05753e+06	1.19743e+06	1.11777e+06	1.65468e+06	1.11374e+06	1.28363e+06	1.73006e+06	1126608	1.07253e+06	1073470	1.32088e+06	1.09411e+06	1.04445e+06	1.34818e+06	1.13945e+06	1.31344e+06	1.15046e+06	889996	973643	1.26899e+06	1.57717e+06	1.27009e+06	1.33521e+06	1.00529e+06	1.07402e+06	1.23917e+06	987693	1.1589e+06	1.74463e+06	1.60598e+06	1391897	1.41925e+06	1.81711e+06	1459313	1.35143e+06
1066	N-acetylglucosaminylasparagine	Carbohydrate	Aminosugar Metabolism	48149	LC/MS Pos Early	1212	336.14	123826	2776-93-4	C04540	HMDB00489	134200	69753.8	176279	100890	170422	114183	219908	122510	131755	175456	93009	209853	134895	159310	112190		133767	73286.7	178989	61069.4	87845.8	145156	104364	42212.8	122811	139236	169710	115107	131646	83379.2	114973	153397	223125	118317	109487	155587	140049	132344
1067	erythronate*	Carbohydrate	Aminosugar Metabolism	42420	LC/MS Polar	2186	135.03	2781043	88759-55-1		HMDB00613	131492056	146643616	137354208	120178424	181123328	131967104	173892528	138241760	234162368	291017248	247575312	291460832	232872096	178838368	203653952	172455200	217416912	214936048	207065888	202203248	170265952	137890144	181386224	185297968	170205792	166484864	133540096	118218400	170134448	109804216	158877168	144113232	153027904	150647776	257831104	284408224	251788000	246179536
1069	N-acetylglucosamine/N-acetylgalactosamine	Carbohydrate	Aminosugar Metabolism	46539	LC/MS Pos Early	715	222.097	24139			HMDB00215	3.36729e+06	1.91146e+06	3.0193e+06	3074320	2.79867e+06	3.27143e+06	3.91448e+06	2.9038e+06	3.45617e+06	3.65954e+06	2736416	3.09467e+06	2.58116e+06	2.67699e+06	2.89506e+06	3.35089e+06	3.48118e+06	3.26577e+06	3.50173e+06	2.64424e+06	2.37083e+06	3304775	3.09723e+06	3.07886e+06	3.25246e+06	3.30158e+06	3.19272e+06	2.52254e+06	2.88009e+06	2791993	2.55338e+06	3709670	3442069	2.9414e+06	3.83408e+06	3.873e+06	2992800	4.26007e+06
1074	citrate	Energy	TCA Cycle	1564	LC/MS Neg	582	191.02	311	77-92-9	C00158	HMDB00094	66484944	77053928	86247552	117347600	82564792	93388240	100541760	69732016	91146496	136153216	76639224	93511264	103476408	111682728	72508704	131195688	91775784	89057592	110899016	87453144	52206476	133177080	78139904	95976624	81820160	59807268	57062796	58193556	73866800	107239456	90361488	80903232	75417488	64208664	113425312	131645216	66363516	87218368
1076	aconitate [cis or trans]	Energy	TCA Cycle	46173	LC/MS Neg	580	173.009					4.91105e+06	5.03348e+06	5077312	9306993	4.66055e+06	6.93663e+06	8811241	6.59981e+06	6519033	12473732	6137837	7.10998e+06	6994439	7.60667e+06	6142246	9899783	9793140	7.71947e+06	8679376	5.53314e+06	6121575	10049823	7758283	8.27886e+06	6.15589e+06	7.30803e+06	5.13998e+06	5.18171e+06	6471855	7.36083e+06	5441293	7804313	5540609	5.91184e+06	8931774	13740732	6.12223e+06	7.49939e+06
1079	isocitric lactone	Energy	TCA Cycle	54724	LC/MS Polar	2970	173.009	98259	4702-32-3			205994	290491	672093	955761	295455	263526	720909	474386	514126	529983	223576	191783	212611	225224	195919	207952		370544	805756	133494		330795	530246	687759	209855	118693		134541	382296	625780	267440	235727	422774	284691	623892	483660	294512	149820
1080	alpha-ketoglutarate	Energy	TCA Cycle	528	LC/MS Polar	2700	145.014	51	305-72-6;328-50-7;22202-68-2	C00026	HMDB00208	90088600	100544448	92228232	101307960	69363448	89393112	117425256	93049104	73083536	134518752	70023104	81838784	69829696	92222496	90787432	94556448	129656120	93678560	87632160	88029720	81906576	99618880	69805720	90641304	90351256	112208448	71374416	92329344	88395120	95305992	83079464	121338784	142647392	126694456	105207320	161878656	85550072	79094952
1082	succinylcarnitine (C4)	Energy	TCA Cycle	37058	LC/MS Pos Early	2291	262.128	71464481	256928-74-2		HMDB61717	878306	855054	931716	873998	638963	906404	1021862	761226	611006	939742	506340	634718	582806	825538	652823	607969	885858	580071	1331222	695968	608848	719178	834096	623877	993111	957540	784502	616665	756739	733844	646666	1.05504e+06	1.10199e+06	812300	489288	867042	594129	827354
1083	succinate	Energy	TCA Cycle	1437	LC/MS Polar	3149	117.019	1110	110-15-6	C00042	HMDB00254	66138488	65546456	51719400	66802344	70345472	46378748	50191596	61928116	56933032	66243252	56812704	70917608	49673388	56057408	72709344	60278736	73872656	59679696	76803776	68068224	66804476	63457768	62550432	68888224	54268376	74925352	64814484	55337656	50564532	79163416	74160664	59226904	49956116	90586960	68214024	56575732	66386528	54218956
1084	fumarate	Energy	TCA Cycle	1643	LC/MS Polar	3084	115.004	444972	100-17-8	C00122	HMDB00134	4.99652e+06	6357742	5345430	5453163	3999111	4009894	4062858	4893258	4125073	7.31575e+06	4903707	3.9691e+06	5.27413e+06	4.71719e+06	5.09064e+06	9299166	7.32073e+06	5605121	5001131	4.47303e+06	4.54385e+06	5.20619e+06	5.62391e+06	6.17569e+06	4203604	5.76186e+06	4.55603e+06	5.05579e+06	4607291	5.68778e+06	3848570	5.51779e+06	3.74129e+06	6981720	5.39001e+06	7.40002e+06	5333720	4.02163e+06
1085	malate	Energy	TCA Cycle	1303	LC/MS Neg	615.6	133.014	525	6915-15-7	C00149	HMDB00156	12268458	17587320	16941760	18798128	12832465	13438234	14850632	20091946	14049110	26359122	18285342	13308966	18023436	16927488	19351832	26112638	22132796	21600170	20711882	14130751	14189312	22757086	16772205	21102762	16115032	19953996	14111602	16365287	16146355	21442414	14773330	17042578	14129542	25959776	21444266	24192008	15179586	12913615
1095	2-methylcitrate/homocitrate	Energy	TCA Cycle	52282	LC/MS Neg	575	205.035					488525	457879	563163	762186	465317	419568	544380	495669	863876	927273	529858	568549	538043	546264	551166	651782	568326	502145	703487	484746	500711	665771	514047	580905	617343	635926	410766	379012	468378	546677	476942	704222	596305	533662	1011121	677749	501092	543791
1099	phosphate	Energy	Oxidative Phosphorylation	42109	LC/MS Pos Early	576	98.9842	1061	7664-38-2	C00009	HMDB01429	7784084	6.6161e+06	5.65693e+06	5.85325e+06	6.61168e+06	6174118	8526470	9345623	4620347	6.25154e+06	7.23759e+06	10654097	8031153	7.16616e+06	11944961	6932396	10082215	13855232	7892907	9655261	15197377	8852998	19825644	15878406	11614713	17039826	8569370	10763014	9861038	7.52825e+06	10428632	9219196	6.71064e+06	16806116	6.34553e+06	7834002	9826157	12223915
1102	malonate	Lipid	Fatty Acid Synthesis	15872	LC/MS Polar	3447	103.004	867	141-82-2;26522-22-85-0	C00383	HMDB00691	17893224	26220334	23331836	54936804	25731600	36343892	43654868	18329304	30207824	47345804	8827543	40831616	27855738	46025092	19020766	52576600	44244512	30292456	58586688	25957628		43469932	27316026	34855836	29474810	21223832	1.45057e+06	28965070	17552144	59715724	33119364	27253242	24256842	19001704	60154540	49281248	3.71564e+06	28767168
1116	valerate (5:0)	Lipid	Short Chain Fatty Acid	33443	LC/MS Neg	1718	101.061	7991	109-52-4	C00803	HMDB00892	2.38508e+06	2949924	1929292	1.86095e+06	1.01774e+06	2.05642e+06	2.27484e+06		4.79716e+06	1.90285e+06	5284060	4904288	3.20787e+06	3.45353e+06	1931466	4729550	3908961	3.90984e+06	5606503	2.06834e+06	3997778	2814349	2874230		2.09551e+06	2.39844e+06		2.21824e+06	2.14277e+06	308784	2.43287e+06	1.59089e+06	2.5444e+06	2.3737e+06	3.94825e+06	2.58617e+06	5265490	2.37203e+06
1117	caproate (6:0)	Lipid	Medium Chain Fatty Acid	32489	LC/MS Neg	2713.7	115.076	8892	142-62-1	C01585	HMDB00535	6372150	3114544	2947530	2.48913e+06	3.67883e+06	2.66608e+06	2.29808e+06	2.70557e+06	3.82142e+06	2.71208e+06	12436174	3.24083e+06	2.10562e+06	2150435	2.32334e+06	3.93421e+06	3.50254e+06	3.00618e+06	3.32379e+06	3.49513e+06	2.5555e+06	1.79727e+06	1.67896e+06	2.43174e+06	3.27436e+06	3889299	1.77013e+06	2.25897e+06	2.14428e+06	1.83045e+06	3.34117e+06	2.12895e+06	1.80283e+06	2.68543e+06	4472474	2.45761e+06	5163839	2.62902e+06
1118	heptanoate (7:0)	Lipid	Medium Chain Fatty Acid	1644	LC/MS Neg	3670	129.092	8094	111-14-8	C17714	HMDB00666	1.27507e+06	1.23896e+06	670521	707738	1.12504e+06	767947	567701	561108	1.21851e+06	931268	1.13437e+06	1.20803e+06	546168	2.1439e+06	823608	1.21093e+06	1.22767e+06	960455	839048		845497	701142	1179354	913880	696963	708953	954396	1.01742e+06	770635	724119	887947	833201	288440	886586	841626	475122	1.36163e+06	742238
1119	caprylate (8:0)	Lipid	Medium Chain Fatty Acid	32492	LC/MS Neg	4362	143.108	379	124-07-2	C06423	HMDB00482	9190826	16395268	15858345	17042540	11378523	18432170	16600870	15248957	13629931	18646058	17340138	15829222	13566288	15699544	12365407	12984443	29505158	15736759	17303946	13682562	18177950	12841781	18558760	12864610	14921090	7.56795e+06	11963853	14287654	21251042	5574353	25281890	14074865	14665887	20267146	33919232	19665528	16695944	15233171
1121	caprate (10:0)	Lipid	Medium Chain Fatty Acid	1642	LC/MS Neg	5090.7	171.139	2969	112-37-8	C01571	HMDB00511	20521842	23524556	30028028	40466972	25443286	32507288	27983640	19715692	20369016	28501044	33568624	26144854	22638078	27245352	21710106	17946430	39812128	37677188	29104218	43156872	31590732	25723806	49833024	27666430	35670692	29785536	18410938	19861128	21532558	23975034	25487274	26344158	21847228	26979312	54722884	24396132	24859062	25534556
1253	pristanate	Lipid	Fatty Acid, Branched	38271	LC/MS Neg	5773	297.28	123929	1189-37-3		HMDB00795	522193	1.16523e+06	1557118	1123751	962088	1.11973e+06	487178	545606	516211	812781	1.43309e+06	648778	605660	885762	885895		858190	1.65245e+06	1.50374e+06	1.58306e+06	651685	1014589	1.62304e+06	1076136	617750	765398	352980	216010	773502	891527	800173	882253		434601	571708	431332	955585	852929
1257	glutarate (C5-DC)	Lipid	Fatty Acid, Dicarboxylate	396	LC/MS Polar	2900	131.035	743	110-94-1	C00489	HMDB00661	869905	881169	1.14251e+06	879724	580498	918150	959524	1.96203e+06	913173	916850	747297	473996	734693	923276	641465	1.26216e+06	1.45732e+06	934848	957330	934045	1.0286e+06	2.15594e+06	1.43427e+06	896801	1.97986e+06	1.99978e+06	806849	533570	575914	1.83567e+06	618699	859192	513998	1617739	1.28559e+06	1182661	1.62636e+06	668965
1261	2-hydroxyglutarate	Lipid	Fatty Acid, Dicarboxylate	52294	LC/MS Pos Early	958	166.071	43	40951-21-1	C02630	HMDB00606	921610	829995	783599	1.58424e+06	851192	844403	997151	973106	1.02782e+06	953586	1.97756e+06	1.06457e+06	1.01455e+06	1.1425e+06	950069	1.9025e+06	2.25506e+06	1.25016e+06	1.58978e+06	1.22385e+06	1.15044e+06	1.22315e+06	971307	1.05349e+06	1.25222e+06	1981513	1.2403e+06	1.23813e+06	772947	1.41935e+06	1.02469e+06	1.17615e+06	922802	892465	857321	936064	1.93872e+06	1165283
1263	adipate	Lipid	Fatty Acid, Dicarboxylate	21134	LC/MS Polar	3000	145.051	196	124-04-9	C06104	HMDB00448			1.11045e+06	854066	718081	572198	436722	588027	692391	684565	803172	373243		373234	463170	841356	1.42675e+06	392987	809015	566598	682812	279550	837093	464637	624887	652494		906524	916055	528649	593553	991567	853611	477172	788298	724808		343102
1268	maleate	Lipid	Fatty Acid, Dicarboxylate	20676	LC/MS Polar	2510	115.004	444266	110-16-7	C01384	HMDB00176	2.48289e+06	2.70019e+06	2.68361e+06	7808741	2.74278e+06	3.67555e+06	5198133	8194476	3.67662e+06	4255474	3.83045e+06	3.29666e+06	2863132	9352508	3.12973e+06	5212792	4.48936e+06	3188217	3.87229e+06	3.39635e+06	2805613	3.02457e+06	3.27059e+06	3110437	3263597	3.17966e+06	2863250	2849144	3.09121e+06	3.53263e+06	3.1066e+06	3.61209e+06	5.633e+06	3.47122e+06	3973935	5598451	3.23885e+06	2.97445e+06
1274	azelate (nonanedioate; C9)	Lipid	Fatty Acid, Dicarboxylate	18362	LC/MS Neg	1276	187.098	2266	123-99-9	C08261	HMDB00784	604236	384379	368858	765166	386234	479637	630693	718663	422881	803709		283050	175194	224859		461167	531230	265707	560214	724126	450870	325183	401637	297539	234063	202667	548469	392377	396036	396669		311763	388461	328754	687455	1.07216e+06	479075	390294
1276	sebacate (C10-DC)	Lipid	Fatty Acid, Dicarboxylate	32398	LC/MS Neg	1788	201.113	5192	111-20-6	C08277	HMDB00792				371043		166297	226640	174781		242678						137489	342751	216968					118485	103853	199521	153229		105465	152891			131981	163706	127959	455427	265626
1279	dodecanedioate (C12)	Lipid	Fatty Acid, Dicarboxylate	32388	LC/MS Neg	2990	229.144	12736	693-23-2	C02678	HMDB00623	524919	276342	547768	1.01951e+06	635795	1009052	697713	618770	743259	1.32108e+06	224660	990999	455041	566445	263387	578074	1.57133e+06	1850642	519135	922506	2.27292e+06	647255	1.96037e+06	800993	1.90881e+06	1.10135e+06	440742	605743	463391	646301	969108	880737	709568	864157	1.84008e+06	1.3094e+06	774209	577203
1281	hexadecanedioate (C16)	Lipid	Fatty Acid, Dicarboxylate	35678	LC/MS Neg	4615	285.207	10459	505-54-4	C19615	HMDB00672	1.12094e+06	876245	1.04393e+06	1.00788e+06	1.08323e+06	1.28457e+06	1.24087e+06	670538	1.12218e+06	919986	992562	696636	710493	791925	1.02442e+06	820656	2132768	1540630	994388	2.07648e+06	1563030	939106	883195	965625	1.23793e+06	1.40476e+06	1.13976e+06	1.22278e+06	781883	1.04057e+06	1.06814e+06	1.15693e+06	745792	797870	1.89702e+06	1.03912e+06	1.06896e+06	749368
1282	octadecanedioate (C18)	Lipid	Fatty Acid, Dicarboxylate	36754	LC/MS Neg	5043	313.238	70095	871-70-5		HMDB00782	1.65994e+06	969892	1634406	1.21215e+06	1.42885e+06	1.36494e+06	1.44755e+06	1.11238e+06	1.06311e+06	1.12669e+06	1.6706e+06	704058	903318	1.40785e+06	1.0684e+06	1.15825e+06	1.20195e+06	1.86337e+06	1.1911e+06	1.37161e+06	1.3765e+06	1.09671e+06	968033	824813	1054900	1.18793e+06	1.40147e+06	1.19981e+06	1.6024e+06	884584	1.29849e+06	1.55204e+06	925874		1433807	1.25173e+06	1.87223e+06	916180
1284	eicosanodioate (C20-DC)	Lipid	Fatty Acid, Dicarboxylate	39831	LC/MS Neg	5200.9	341.27	75502	2424-92-2			1.63198e+06	4050054	2599889	2.25964e+06	4498394	1.24661e+06	2.81547e+06	3.83059e+06	1.43303e+06	1.84872e+06	1.57679e+06	4986887	1.98862e+06	3.08923e+06	3.87164e+06	1.83359e+06	2.24701e+06	1.7359e+06	2.31793e+06	2.40147e+06	1.2354e+06	1.88486e+06	4.90996e+06	2.87043e+06	2.20512e+06	3.12675e+06	6.24825e+06	5.49936e+06	3670445	3.25013e+06	3.67811e+06	1.40769e+06	1.75749e+06	5.30559e+06	1.76986e+06	2.31641e+06	2.36077e+06	2021260
1286	3-carboxy-4-methyl-5-propyl-2-furanpropanoate (CMPF)	Lipid	Fatty Acid, Dicarboxylate	31787	LC/MS Neg	2800	239.093	123979	86879-39-2		HMDB61112	8709270	6.86199e+06	11113933	3.81116e+06	5.54032e+06	6.10311e+06	25791902	54875568	6875047	8399616	39786028	5.51738e+06	5.03314e+06	5760004	10756963	2.81132e+06	3.44437e+06	2.1397e+06	42181044	7.29898e+06	20316406	4.21972e+06	5.16484e+06	9081054	5.24192e+06	2.00598e+06	10675157	4.91771e+06	8788622	8065149	3.90899e+06	7.09587e+06	19205224	46793388	5.33624e+06	9768201	30926184	6.15257e+06
1321	2-aminoheptanoate	Lipid	Fatty Acid, Amino	43761	LC/MS Pos Early	3160	146.118	227939	1115-90-8			537191	807003	404224	745551	674897	514715	452075	558750	618635	730184	693698	610190	704697	624172	739603	642497	416672	617381	590405	685950	675573	676899	837214	674046	831353	1.52804e+06	752314	825966	714050	804590	391648	906309	538910	795273	690407	614348	807783	541464
1326	2-aminooctanoate	Lipid	Fatty Acid, Amino	43343	LC/MS Pos Late	750	160.133	69522	644-90-6		HMDB00991	300555	756169	460909	244849	1.31922e+06	328288	224634	676328	388018	891822	585326	1.04e+06	445166	971462	771880	465109	313835	511089	428112	535705	529129	298323	1.22752e+06	347375	414395	456326	892418	1470832	1.13614e+06	489678	697104	611617		731286	450851	322836	274432	380833
1337	butyrylcarnitine (C4)	Lipid	Fatty Acid Metabolism (also BCAA Metabolism)	32412	LC/MS Pos Early	2860	232.154	439829	25576-40-3	C02862	HMDB02013	2786756	4.29067e+06	10809919	8884286	5668115	17302302	10906118	7.20967e+06	8217587	7332776	149469424	2.52194e+06	3.94117e+06	7.71122e+06	7008096	14382993	4.66717e+06	5.0055e+06	7.28387e+06	3.44292e+06		5.73234e+06	6.15877e+06	8765793	14681232	7551775	3.37993e+06	3.2999e+06	7664651	4878273	4636735	17400700	10447571	6.51855e+06	8889638	10047768	114739688	2.43379e+06
1340	propionylcarnitine (C3)	Lipid	Fatty Acid Metabolism (also BCAA Metabolism)	32452	LC/MS Pos Early	2590	218.139	107738	17298-37-2	C03017	HMDB00824	17762860	23038728	36801732	51661744	24133496	16489328	44343076	26027928	28840712	38030320	19479842	9082930	26607796	23409946	18023554	19181890	16709360	16930276	32636310	13031995	24492248	21941082	15917987	19427144	38585912	16115049	18266520	19162778	34799860	28125298	21646232	21774660	37437716	19188260	31975710	49008052	25376982	10920206
1341	propionylglycine (C3)	Lipid	Fatty Acid Metabolism (also BCAA Metabolism)	31932	LC/MS Neg	960	130.051	98681	21709-90-0		HMDB00783	79744.6	514362	205846	168792	129445	84003.2	239784	147546	180002	185021		73344.6	161671	124226		157194	358751	185342	95530.6	168792	169204	89032.6	135092	169783	118436		114277	211681	191279	143959	89835.7	80252.2	242619		218480	282988		161682
1343	methylmalonate (MMA)	Lipid	Fatty Acid Metabolism (also BCAA Metabolism)	1496	LC/MS Polar	3078.4	117.019	487	516-05-2	C02170	HMDB00202	6603787	9787055	5.47445e+06	6.68811e+06	10537918	5.4914e+06	4850974	5662986	7680286	8.24802e+06	6212519	9104474	6273475	4.95511e+06	6.90047e+06	14492367	11006084	7684474	6.41602e+06	4.50237e+06	6067468	5.3996e+06	5.31377e+06	8357889	5595178	6.65111e+06	6464090	6.98762e+06	5702129	5532519	8093120	6792839	4.87914e+06	6473304	8736694	7.6758e+06	6.30949e+06	9334677
1344	hexanoylglutamine	Lipid	Fatty Acid Metabolism (Acyl Glutamine)	54907	LC/MS Neg	2780	243.135					166333	101668	29637.5	125048	285961	107881	24083.1	140977	87569.7	125154	549976	95803.1	70042.1	211484	103105	276634	100919	137319	110352	99518.2	71601.6	174336	88754.7	158634	165565	197438	125698	106119	38797.9	178206	269590	135970		40171.6	216694	95595	296518	45446.9
1355	N-palmitoylglycine	Lipid	Fatty Acid Metabolism(Acyl Glycine)	42092	LC/MS Neg	5580	312.254	151008	2441-41-0		HMDB13034	577157	607601	701905	485566	587473	748346	535745	598571	652236	637662	730016	708719	668416	747117	586409	570160	694833	782144	614307	1.22124e+06	597254	755331	572171	688597	822078	586875	557179	517749	628564	679045	617063	670494	568937	599578	599287	656971	728086	634987
1363	acetylcarnitine (C2)	Lipid	Fatty Acid Metabolism(Acyl Carnitine)	32198	LC/MS Pos Early	2282	204.123	1	5080-50-2	C02571	HMDB00201	168843408	156793344	256584560	207648560	213749360	175133344	186007440	164377920	166494720	250886400	293350944	129413888	181619776	225994512	158195072	142634224	150628992	265745136	283060064	182479968	240046944	236246592	162969456	261306560	230719856	217072592	143564016	137216688	183068416	199362752	194380416	197510096	175520832	178950928	165159008	252592432	268533344	124289536
1368	hexanoylcarnitine (C6)	Lipid	Fatty Acid Metabolism(Acyl Carnitine)	32328	LC/MS Pos Early	3308	260.186	6426853	6920-35-0		HMDB00705	778243	893536	1.26141e+06	1.31789e+06	1.52144e+06	1.40808e+06	1.44665e+06	890875	835898	1.20762e+06	3.61752e+06	1084333	1.24842e+06	1.39893e+06	1335584	1.07079e+06	607926	1.64874e+06	2.28431e+06	1.41659e+06	1.28073e+06	2.07311e+06	1.05052e+06	2.22997e+06	3298968	2.37725e+06	732661	778000	823119	1.27151e+06	1.42231e+06	1.21787e+06	816823	882675	808689	1.08235e+06	2.35031e+06	801940
1369	octanoylcarnitine (C8)	Lipid	Fatty Acid Metabolism(Acyl Carnitine)	33936	LC/MS Pos Late	950	288.217	123701	3671-77-0	C02838	HMDB00791	5883192	7.85358e+06	2.81235e+06	5.1412e+06	11687969	12492898	10347914	6303043	3.63814e+06	7041511	35936788	10349262	8.19027e+06	8891521	10521885	8134664	4.41723e+06	12952013	16842358	9616201	11608626	14517494	9941419	13678427	34829208	23689774	6.03556e+06	6047322	7.66412e+06	8649360	8055546	8342169	3.26419e+06	7.11795e+06	2540440	2.9716e+06	27520348	7640930
1371	decanoylcarnitine (C10)	Lipid	Fatty Acid Metabolism(Acyl Carnitine)	33941	LC/MS Pos Late	1130	316.248	10245190	1492-27-9		HMDB00651	4.2394e+06	4825004	1.80192e+06	2.6358e+06	6362405	6543906	4677772	3675152	2.24946e+06	3.89532e+06	13820675	5095971	3529651	4.1254e+06	5818972	3.25041e+06	2181301	5.87229e+06	6564269	6.22258e+06	5618222	8.1753e+06	5.48433e+06	7.56719e+06	20474682	13244487	2915081	3759025	4049587	4.90286e+06	4848716	4.80527e+06	1.67645e+06	3.68712e+06	1.16908e+06	1.29597e+06	16527822	5.25039e+06
1373	5-dodecenoylcarnitine (C12:1)	Lipid	Fatty Acid Metabolism(Acyl Carnitine)	61769	LC/MS Pos Late	1135	342.264					3.70865e+06	1.89847e+06	1.16821e+06	3.32522e+06	12765471	4372801	2.09217e+06	4.10876e+06	2.39936e+06	2.45351e+06	11293828	6786681	2.2396e+06	4458268	4.3401e+06	2.59024e+06	1.46041e+06	5946056	2036684	4808643	4254328	8.00256e+06	6983561	3.46504e+06	11175949	7.56453e+06	1.58633e+06	5.16982e+06	2691367	5526240	3.14831e+06	4812491	1.65317e+06	3.49607e+06	1.08747e+06	2707456	8346400	3.03153e+06
1374	cis-4-decenoylcarnitine (C10:1)	Lipid	Fatty Acid Metabolism(Acyl Carnitine)	38178	LC/MS Pos Late	1057	314.233		98930-66-6			5600156	5601264	2595748	4.2738e+06	11414630	12464952	6.09977e+06	5.86682e+06	5.93521e+06	6.55835e+06	21855412	7260507	6.45911e+06	6.02682e+06	8919013	10679318	2.10742e+06	10043974	12037441	5.8478e+06	7919736	9851566	9554017	11843617	21307340	18418034	6.13058e+06	6641336	6555431	5.87668e+06	6229153	6450064	3.27547e+06	7271961	2.30536e+06	2.8456e+06	16402596	5.24267e+06
1375	laurylcarnitine (C12)	Lipid	Fatty Acid Metabolism(Acyl Carnitine)	34534	LC/MS Pos Late	1235	344.279	10427569	25518-54-1		HMDB02250	2.78368e+06	3223742	1.69271e+06	3.48009e+06	5000244	5.21456e+06	3249502	6008806	3.19029e+06	3.34901e+06	10218932	6652604	2625287	3.60928e+06	4.51104e+06	2.54203e+06	3.16533e+06	8714474	3.02264e+06	3.91757e+06	5352775	5671431	7913501	5.46687e+06	14732585	9152282	1.98481e+06	3.29449e+06	2724244	4.38935e+06	2828913	4296763	1.79622e+06	4989301	1.95911e+06	1.47417e+06	7594878	3.35161e+06
1376	myristoylcarnitine (C14)	Lipid	Fatty Acid Metabolism(Acyl Carnitine)	33952	LC/MS Pos Late	1350	372.311	6426854	18822-89-4		HMDB05066	1.69581e+06	1.89314e+06	641855	1.76692e+06	1.83334e+06	2.07354e+06	1.89848e+06	1.94841e+06	1.58031e+06	2.24792e+06	2.67399e+06	2.03706e+06	1.50588e+06	1.58369e+06	1.51421e+06	1.29133e+06	2.36302e+06	2.57701e+06	1.00144e+06	1930475	2606911	1.82845e+06	2.48021e+06	1.69179e+06	3063495	2.576e+06	1.10835e+06	1.20718e+06	1.19608e+06	1.53591e+06	1.49766e+06	2234316	1.61985e+06	1.62604e+06	1451236	1.26847e+06	2.47632e+06	1.10828e+06
1378	palmitoylcarnitine (C16)	Lipid	Fatty Acid Metabolism(Acyl Carnitine)	44681	LC/MS Pos Late	1425	400.342	461	6865-14-1	C02990	HMDB00222	6.6962e+06	7.78855e+06	3.34332e+06	5.26691e+06	6.38626e+06	8544132	6.15405e+06	8.17022e+06	6.97063e+06	8483976	9472056	6738289	5949722	7.12015e+06	5854558	5976294	7.45848e+06	6526556	5185277	8608672	7.59058e+06	6.45874e+06	7.18138e+06	5.87446e+06	8734968	9476145	5291764	4398302	4.40908e+06	4.91281e+06	6.69886e+06	9563275	5.93826e+06	6334283	6710075	6722716	11166868	5.16243e+06
1379	palmitoleoylcarnitine (C16:1)*	Lipid	Fatty Acid Metabolism(Acyl Carnitine)	53223	LC/MS Pos Late	1357	398.327	71464547				1826048	1.69032e+06	656681	1.07233e+06	1.76878e+06	2.20413e+06	1.45629e+06	2.15946e+06	1.62135e+06	1.94301e+06	3.63981e+06	2839352	1.74652e+06	1.93282e+06	1.57607e+06	1785601	1.18269e+06	2.79781e+06	803343	2.17501e+06	2570039	2.37661e+06	1.52326e+06	1.97914e+06	2481195	3371794	1.51361e+06	1.39761e+06	1.13159e+06	2.00348e+06	1.56308e+06	2.7223e+06	1.10034e+06	2.27697e+06	1.3861e+06	1.41699e+06	3.04695e+06	1.77119e+06
1380	stearoylcarnitine (C18)	Lipid	Fatty Acid Metabolism(Acyl Carnitine)	34409	LC/MS Pos Late	1485	428.373	6426855	18822-91-8		HMDB00848	3.67559e+06	3.8509e+06	1.12059e+06	2775015	2.44806e+06	2.48948e+06	2.37834e+06	2.36911e+06	2.36407e+06	3411820	3551463	2.18549e+06	2.82935e+06	4293060	2.11321e+06	2.80107e+06	3053052	2.56522e+06	2600441	2.82375e+06	3559488	2.70932e+06	3.91321e+06	2.55359e+06	2.59031e+06	3006257	3.50338e+06	2.56247e+06	2.8019e+06	2.52619e+06	2579334	2817217	2.66568e+06	2169027	2.67375e+06	3.94437e+06	5.05769e+06	1792718
1381	linoleoylcarnitine (C18:2)*	Lipid	Fatty Acid Metabolism(Acyl Carnitine)	46223	LC/MS Pos Late	1430	424.342	6450015	36816-10-1		HMDB06469	4.75435e+06	5213180	1.93032e+06	5295921	5.59732e+06	6348458	3.90693e+06	4.24666e+06	4862022	7.29839e+06	9064436	3.13647e+06	5.74216e+06	5.66134e+06	5416162	5966439	2738533	4483552	5127622	4395528	6260084	4749210	5.13407e+06	4.19599e+06	4575979	6.75969e+06	7.89152e+06	5376884	5430226	4239528	3.37284e+06	6.03287e+06	3.7412e+06	5.90118e+06	4.45676e+06	4499493	8429696	2.58243e+06
1382	linolenoylcarnitine (C18:3)*	Lipid	Fatty Acid Metabolism(Acyl Carnitine)	57511	LC/MS Pos Late	1310	422.327					431870	377577	163335	427165	473276	526927	209973	480379	392710	475653	691738	330834	528961	396467	499632	369547	216652	363023	400874	348949	623847	379652	394806	327010	306187	633278	980925	997696	832116	519924	210430	431458	224136	775606	224790	332345	625343	167765
1383	oleoylcarnitine (C18)	Lipid	Fatty Acid Metabolism(Acyl Carnitine)	35160	LC/MS Pos Late	1423	426.358	6441392	38677-66-6		HMDB05065	10625830	14730176	4.4335e+06	8332811	11239750	10852678	8389984	11233614	10082131	13871965	19704172	10851442	13626821	12372395	10757425	11925390	6946291	11181436	9109527	12721977	13714834	11627768	9755189	11871452	11349899	17554356	16359434	11008773	11044844	9770944	9284575	13755666	7566807	12359683	9953456	11306401	18313496	7359694
1385	myristoleoylcarnitine (C14:1)*	Lipid	Fatty Acid Metabolism(Acyl Carnitine)	48182	LC/MS Pos Late	1316	370.295	90659872	889848-55-9			3240539	3.97877e+06	1.40943e+06	2.76841e+06	6.29327e+06	5892093	2.25342e+06	7626930	4.34132e+06	3616391	12779989	8880236	3076967	3.75682e+06	5439841	3.30879e+06	2061243	8611875	2.78499e+06	4.43497e+06	5.58781e+06	6.63457e+06	5.03166e+06	6299571	11927305	11663580	3509621	4592382	3447987	5486565	3.17661e+06	5201588	1.60484e+06	6.03991e+06	2641133	1.88632e+06	7.95368e+06	3931413
1388	adipoylcarnitine (C6-DC)	Lipid	Fatty Acid Metabolism(Acyl Carnitine)	52988	LC/MS Pos Early	2558	290.16	71296139			HMDB61677	805917	324031	438863	539083	543372	564081	1.23565e+06	610085	386562	724171	394065	594413	346868	403862	638123	688457	462437	636074	993384	473757	602270	582540	1.03748e+06	565331	1.08149e+06	809933	620027	432675	620674	615172	575086	1.17778e+06	878032	492457	668645	554910	609937	581144
1393	octadecanedioylcarnitine (C18-DC)*	Lipid	Fatty Acid Metabolism(Acyl Carnitine)	61867	LC/MS Pos Late	1227	458.348		123233-50-1			406586	332897	99531.1	87745.5	253213	191416	524690	183475	259294	195854	260116	152579	114925	340910	240509	196261	576264	544134	244644	316985	231984	363203	236611	228445	309624	222162	488876	414920	688934	163672	206660	323031	236494	231966	383434	138918	319179	163180
1394	octadecenedioylcarnitine (C18:1-DC)*	Lipid	Fatty Acid Metabolism(Acyl Carnitine)	61865	LC/MS Pos Late	1180	456.332		251981-06-3			267031	277070	64272.8		183182	228926	596954	135987	250575		239571	163436	87208	128699		154789	425522	419203	257909	218129	286094	310230			236456	241323	514639	549749	444174	188972	193023	330711	123455		237202		190373	102051
1395	arachidoylcarnitine (C20)*	Lipid	Fatty Acid Metabolism(Acyl Carnitine)	57513	LC/MS Pos Late	1512	456.405				HMDB06460	181601	286988		146288	184394	84672.4	212085	137249	154391	243155	242274	126955	170102	254582	93160	163113	114828	100104	197799	126556	155836	224400	193793	139300	174051		307127	207697	274493	177993	184369	135238	200495	159714		173431	291120
1396	arachidonoylcarnitine (C20:4)	Lipid	Fatty Acid Metabolism(Acyl Carnitine)	57518	LC/MS Pos Late	1353	448.342					390735	804340	289153	623020	506654	662162	533247	422929	803895	889062	638261	267537	841827	522055	380607	400898	352245	384408	480389	537861	626871	419292	509638	314424	559496	665416	711150	559003	957456	588933	359449	630385	450409	550726	537685	666478	733899	126328
1398	behenoylcarnitine (C22)*	Lipid	Fatty Acid Metabolism(Acyl Carnitine)	57514	LC/MS Pos Late	1561	484.436					143964	266144		84836.1	184877	61108	101983	69185.2	78173.2	96687.5	94385.6	134230	127515	101085	68173.3		79984	77936.6	96159.6	80193.7		113079	132280	90125.6	87657.9	135755	185608	122536	126619	106394	122252		71155.9		74166.6	64469.9	89121.3	83324.9
1399	dihomo-linolenoylcarnitine (20:3n3 or 6)*	Lipid	Fatty Acid Metabolism(Acyl Carnitine)	57521	LC/MS Pos Late	1392	450.358					346573	660266	250710	562000	413988	533145	309497	416845	526273	638806	476978	156178	554708	560498	286655	295802	346874	361985	349439	425826	418982	347897	347352	417721	389101	616615	567039	453202	518609	478865	312319	614796	324715	642933	531542	475303	720167	143254
1400	dihomo-linoleoylcarnitine (C20:2)*	Lipid	Fatty Acid Metabolism(Acyl Carnitine)	57520	LC/MS Pos Late	1436	452.373					194557	218696	84885.7	261326	195366	306503	122003	205218	238361	389979	464953	120667	344570	374847	209211	183640	93271.4	254597	157121	249560	227824	254236	165439	194908	251249	444860		210152	223731	215255	213933	283866	130831	285616	244673	268419	590624	102376
1401	eicosenoylcarnitine (C20:1)*	Lipid	Fatty Acid Metabolism(Acyl Carnitine)	57519	LC/MS Pos Late	1484	454.389					454567	421196		243472		249819	216326	335957	391612	600604	620804	219739	488910	426881	196625	436034	174030	299286	170334	477449	287127	369000	274030	306377	292189	613722	717718	561009	355546	329640	361659	433160		471576	419969	378315	724893	187147
1405	docosapentaenoylcarnitine (C22:5n3)*	Lipid	Fatty Acid Metabolism(Acyl Carnitine)	57529	LC/MS Pos Late	1387	474.358					44396.4	138011			55322	97603.7		63960.3		185456	120763			66612.3			70790.6		71493.9		81504.1				72588.8	55471.2	97085.3		114964	82452.2		81195.2		68471.1		103116	108867
1408	lignoceroylcarnitine (C24)*	Lipid	Fatty Acid Metabolism(Acyl Carnitine)	57515	LC/MS Pos Late	1603	512.467					920726	1368384	248387	842832	913748	598505	791768	707178	983962	1066142	776543	994741	1.39e+06	1.11929e+06	491220	775796	730499	1.01664e+06	952437	726162	599014	919452	855873	933636	705622	1.59926e+06	1.49627e+06	1.01601e+06	1.01415e+06	718100	1.00617e+06	863875	780238	1.1996e+06	1.04138e+06	862525	860179	809122
1409	margaroylcarnitine (C17)*	Lipid	Fatty Acid Metabolism(Acyl Carnitine)	57512	LC/MS Pos Late	1424	414.358		106182-29-0		HMDB06210	553912	528637	167140	394882	384779	471573	484952	443414	363976	508036	484318	467142	333155	489070	264537	209233	511848	351594	283532	380960	269414	375269	445718	277393	275137	478461	385053	221340	241489	338827	393455	532579	355485	317018	440037	395303	622701	255603
1410	nervonoylcarnitine (C24:1)*	Lipid	Fatty Acid Metabolism(Acyl Carnitine)	57531	LC/MS Pos Late	1602	510.452					256327	312735	64454.1	158809	183352	147766	194685	217099	294746	313147	274809	296916	241755	304769	125760	200157	186141	206697	163177	192223	111169	274777	168423	186215		253209	338672	305318	211701	210612		213773	180789	251569	398945	250997	298346	238879
1411	cerotoylcarnitine (C26)*	Lipid	Fatty Acid Metabolism(Acyl Carnitine)	57516	LC/MS Pos Late	1649	540.499				HMDB06347	1.12408e+06	1.5308e+06	437207	1.24283e+06	1.33357e+06	866367	893160	977649	1.96897e+06	1.8608e+06	1.19753e+06	852106	1366751	1.43048e+06	752784	726687	1.17303e+06	1.2297e+06	1.66054e+06	990549	857574	1.23659e+06	1.2194e+06	803581	1.02085e+06	1.39909e+06	1.48671e+06	1.07098e+06	1.56209e+06	983041	1.51641e+06	1.0587e+06	998884	1.29139e+06	2.08437e+06	1.72689e+06	1608337	795273
1412	ximenoylcarnitine (C26:1)*	Lipid	Fatty Acid Metabolism(Acyl Carnitine)	57517	LC/MS Pos Late	1607	538.483					743029	1.0091e+06	360849	638927	763260	507056	793511	676040	1.33142e+06	1.09954e+06	960437	838273	1.00538e+06	890190	452663	702271	855416	902482	799027	814523	492031	960591	863060	491619	763803	972151	932871	900710	896832	741706	1.02432e+06	784557	750905	1031093	1507488	1.03243e+06	1.2528e+06	667457
1416	deoxycarnitine	Lipid	Carnitine Metabolism	36747	LC/MS Pos Early	2052	146.118	134	6249-56-5	C01181	HMDB01161	38777668	40093536	50842328	48475724	44545944	33867336	38005276	44880576	39430200	44155988	37900612	20838484	33346646	38737788	37190536	42739232	34981008	39432520	64806712	24641968	39793156	57179400	44693232	43694384	50467748	32336804	42214020	44400152	43099788	39604744	41004052	36800540	37269588	38466120	40959436	43873128	42573616	19570798
1417	carnitine	Lipid	Carnitine Metabolism	15500	LC/MS Pos Early	1978	162.113	10917	461-05-2	C00318	HMDB00062	975026176	826784576	1146873472	1049280064	972977216	883482048	1004105600	1073267840	899719040	1053588608	926564672	578324224	881891136	1201387264	861522240	773453696	705662080	781433984	1081835392	725698112	875539392	968160768	869785024	885322816	1005194560	746622016	1008205824	857738432	1121466624	1001722752	990721920	908552704	943628032	920482624	912881472	1148029952	984294144	523501888
1422	3-hydroxybutyrate (BHBA)	Lipid	Ketone Bodies	542	LC/MS Polar	1444	103.04	441	625-72-9	C01089	HMDB00357	30084366	21308092	29084946	65437512	40880960	23746936	28149216	23707004	22011192	45553204	302271136	53172656	19651220	31177234	53836168	23105956	23651880	104844184	40170780	22088644	91103128	98911000	34496352	25788078	38472520	57927032	30062026	31377036	32851018	81728792	37657720	24438610	25959430	32408792	47322200	49212840	123208584	48459824
1425	palmitoylcholine	Lipid	Fatty Acid Metabolism (Acyl Choline)	52944	LC/MS Pos Late	1482	342.337	151731				3.05773e+06	5.17893e+06	8567460	6.18641e+06	9251887	4635322	5270779	5111496	12323682	8300718	8534341	11619303	10425315	6623405	7.6396e+06	16141150	13429974	10393178	8518735	6.83077e+06	7583572	6751903	4.21969e+06	5.51968e+06	15220748	13476948	8845570	8319555	7769696	7.09422e+06	9077257	7.69837e+06	6916093	10256801	11798483	5.06971e+06	5385421	9852954
1426	oleoylcholine	Lipid	Fatty Acid Metabolism (Acyl Choline)	53260	LC/MS Pos Late	1449	368.352					1.37866e+06	3.12068e+06	4.91357e+06	3.01114e+06	4.6105e+06	2.05983e+06	2.46985e+06	2.63593e+06	6.17568e+06	4.82186e+06	3.66392e+06	5.55349e+06	6.47895e+06	3.6219e+06	3.64861e+06	7313441	8126995	5296829	4213863	4.11254e+06	3.68621e+06	3590761	2.07813e+06	2.60686e+06	7712397	8921034	5283425	5311572	3.97721e+06	4232651	4.47143e+06	3.38775e+06	3.82468e+06	5522301	6.10436e+06	2.27411e+06	2669201	4463569
1427	palmitoloelycholine	Lipid	Fatty Acid Metabolism (Acyl Choline)	53257	LC/MS Pos Late	1385	340.321					131585	146432	449141	192701	211296	251830	251052	187626	514233	296871	200129	516447	270719	208289	207678	375121	583262	436453	208045	228768	229892	130721	142022	219462	733674	557758	235729	303892	178841	297799	289790	385006	318893	316963	447402		160777	358757
1428	dihomo-linolenoyl-choline	Lipid	Fatty Acid Metabolism (Acyl Choline)	53262	LC/MS Pos Late	1424	392.352					379661	664103	1.06813e+06	622837	1.30531e+06	690642	633695	658361	1.72013e+06	1.02888e+06	683872	1.65063e+06	1.26865e+06	1.04599e+06	816763	1.61059e+06	1.54111e+06	1.59744e+06	1.16793e+06	971745	804891	594830	481302	812610	2094019	1.53774e+06	1.26779e+06	971165	926752	1.02397e+06	1.10794e+06	1028819	1209840	1.25907e+06	1.50891e+06	456035	513986	1.06299e+06
1429	linoleoylcholine*	Lipid	Fatty Acid Metabolism (Acyl Choline)	57463	LC/MS Pos Late	1388	366.337					2.63089e+06	4583914	6815129	6.76706e+06	10075814	3.91793e+06	4313708	4.39297e+06	9486215	9813119	7.65496e+06	8843489	11390555	7.44216e+06	8361399	17632236	13718744	10693530	9780235	7215540	8646225	9009639	5.09929e+06	5.38541e+06	11955002	12668315	10217804	10091929	7715322	7.60125e+06	7.74375e+06	7410307	5.97537e+06	9827485	9766565	4.06548e+06	5.83364e+06	7.86819e+06
1430	stearoylcholine*	Lipid	Fatty Acid Metabolism (Acyl Choline)	57464	LC/MS Pos Late	1520	370.368					1.35594e+06	2548146	3832137	2.6341e+06	4.49484e+06	1.98444e+06	2418630	1.91252e+06	4.88749e+06	3.97765e+06	3.62484e+06	4852839	6.47565e+06	3.66855e+06	3.8365e+06	8.2249e+06	7.31096e+06	3.83957e+06	4254072	3.66616e+06	4.40015e+06	3.09705e+06	2.08005e+06	2.16203e+06	6139141	6196924	4837762	4400966	4044601	3.32387e+06	3.8707e+06	3.6504e+06	3.95894e+06	4247124	4.91451e+06	2.20571e+06	2.46829e+06	4.09759e+06
1431	docosahexaenoylcholine	Lipid	Fatty Acid Metabolism (Acyl Choline)	53263	LC/MS Pos Late	1378	414.337					477965	671680	967570	535296	1.78641e+06	658768	953964	691607	2.008e+06	1.41067e+06	1.87059e+06	2.34166e+06	1.87819e+06	931748	1.1057e+06	2.16792e+06	1835078	952009	1.26113e+06	1.0969e+06	2164265	626891	401629	667245	2.48557e+06	1.29521e+06	1.33965e+06	1.00113e+06	1.06051e+06	985777	1.74589e+06	1.20729e+06	1.18298e+06	1.38421e+06	1.72528e+06	712796	995374	1.85389e+06
1432	arachidonoylcholine	Lipid	Fatty Acid Metabolism (Acyl Choline)	53261	LC/MS Pos Late	1390	390.337					1.32507e+06	2.31114e+06	3.71764e+06	1.90568e+06	5301444	2.41972e+06	2.59312e+06	1.17669e+06	6.21162e+06	4.62242e+06	3.30753e+06	6.01494e+06	4925318	2.39962e+06	2.92479e+06	9016717	5781252	3.21241e+06	4.42503e+06	3.32578e+06	3748321	2.42581e+06	1.74397e+06	1.69493e+06	7.9623e+06	5.00498e+06	3.89926e+06	3643105	4.06028e+06	2.55193e+06	4610372	3.9102e+06	3245120	2652324	6.52062e+06	2.05868e+06	2.4082e+06	4.83989e+06
1433	eicosapentaenoylcholine	Lipid	Fatty Acid Metabolism (Acyl Choline)	53258	LC/MS Pos Late	1343	388.321					126150	253800	489973	219034	403841	292429	274232	204749	431495	588980	544621	609322	298923	112411	218496	415344	726804	222081	486480	385480	610006	98624.6		85636.3	710814	633224	513811	466304	301447	539423	250205	356100	320277	404951	440063	197751	262339	483510
1438	2-hydroxyoctanoate	Lipid	Fatty Acid, Monohydroxy	22036	LC/MS Neg	3736.8	159.103	94180	617-73-2		HMDB02264	344078	482110	492619	911649	745367	706737	478107	655766	810548	883622	719387	793014	448174	696561	700645	1.14341e+06	3.9981e+06	470269	742146	619666	815472	668127	2834226	690487	679698	775382	1215227	1.22154e+06	1.15944e+06	856700	514068	886755	404692	967668	648468	650077	584893	454411
1439	2-hydroxydecanoate	Lipid	Fatty Acid, Monohydroxy	42489	LC/MS Neg	4840	187.134	21488	5393-81-7			1.16741e+06	1.99813e+06	1637833	4.07816e+06	2.7982e+06	2.96199e+06	1.47838e+06	1.94517e+06	4.46181e+06	3196970	2318808	2.47222e+06	1.74477e+06	2.05292e+06	2.33472e+06	3.82162e+06	3.5112e+06	2364135	6748958	1.88947e+06	6.60239e+06	1.83118e+06	3.56126e+06	2.47232e+06	2.66309e+06	2.26204e+06	3.76678e+06	4.08199e+06	2.71773e+06	2640096	2.2483e+06	1.62504e+06	1.77595e+06	2.14232e+06	7.60968e+06	2.8739e+06	1.58742e+06	1.41799e+06
1442	2-hydroxynervonate*	Lipid	Fatty Acid, Monohydroxy	61698	LC/MS Neg	6345	381.337	5312783					674270	653573	555192	359202	596993		573567	667898	586294	1.01716e+06	577645	746847	753639	549601	488292	506000	671552	511837	868803	625591	538800	428420	555476	782188	644212	513915		506363	693548	491634	247832	294879	677189	468841	736178	915527	469517
1444	2-hydroxypalmitate	Lipid	Fatty Acid, Monohydroxy	35675	LC/MS Neg	5511.2	271.228	92836	764-67-0		HMDB31057	31795476	44443152	40413320	39366180	25694588	35226240	30245144	34327436	40430284	38018816	44530700	49435244	47751244	38640876	36984732	36319720	37654492	44761816	43017692	49013988	51102580	38313016	44254340	35578148	72494744	40294280	33792128	40587152	36042788	43190632	32543998	36478504	32328384	37697572	36960100	38114872	41408044	35590840
1446	2-hydroxystearate	Lipid	Fatty Acid, Monohydroxy	17945	LC/MS Neg	5695	299.259	69417	629-22-1	C03045		8240291	12056454	12298589	11853595	9540186	9714477	8437779	9436648	11620020	11987547	13174526	14641108	14513331	12086845	9382552	11185765	12141068	12599497	12083102	13478421	14004072	10529518	10762283	12341591	19015176	10045598	9440320	12225819	11386708	12555773	9659160	9661550	9740152	9284769	10789957	11571473	11947849	9719942
1452	3-hydroxyhexanoate	Lipid	Fatty Acid, Monohydroxy	53230	LC/MS Neg	1725	131.071	151492	10191-24-9			551489	456413	608462	869157	823653	807518	594575	1.16384e+06	684907	965398	1.83501e+06	1.00509e+06	414502	781342	670059	1.13007e+06	643261	1.0856e+06	841832	594159	522837	866707	1.02375e+06	962438	821552	1.03673e+06	506350	493361	451225	669888	701456	1.30725e+06	395858	588689	1.00908e+06	796726	937999	726062
1453	3-hydroxyoctanoate	Lipid	Fatty Acid, Monohydroxy	22001	LC/MS Neg	3446	159.103	26613	88930-08-9		HMDB01954	527709	518311	705140	717124	854367	726268	485013	649060	499415	693884	1.29651e+06	890885	273960	775405	597726	490171	353084	1.57323e+06	986410	760044	793396	996573	816095	733876	727564	1.09902e+06	392632	409472	542691	726048	445420	615225	348283	539032	645798	515677	883139	648432
1454	3-hydroxydecanoate	Lipid	Fatty Acid, Monohydroxy	22053	LC/MS Neg	4634.7	187.134	26612	5561-87-5		HMDB02203	524638	599442	1.38689e+06	939438	1.37666e+06	1.16224e+06	712012	529845	759882	982497	2.3224e+06	1.53817e+06	565075	1094684	904219	538707	626381	3.28165e+06	1.39147e+06	1.41571e+06	1.19946e+06	1576067	1.09377e+06	1.30002e+06	1.65573e+06	1.52905e+06	369484	708268	663270	1.0857e+06	891826	834245	562760	781784	654897	731581	1.07495e+06	1.09869e+06
1455	3-hydroxyoleate*	Lipid	Fatty Acid, Monohydroxy	61843	LC/MS Neg	5508	297.243					1.66847e+06	5.0777e+06	2.36515e+06	3.16271e+06	3885274	3771463		3.10949e+06	2462820	1.14483e+06	11009413	17964800	5.12841e+06	1.72928e+06	3.34901e+06		2.50486e+06	16627729	2169896	7.61607e+06	3.07921e+06	5614048	5.70091e+06	2.0437e+06	16536787	3.14214e+06		2.1789e+06	3.09497e+06	12912343	7.53286e+06	3145749	860821	4583212	864479	2.17152e+06	1.15141e+06	9790347
1456	3-hydroxysebacate	Lipid	Fatty Acid, Monohydroxy	31943	LC/MS Neg	1282	217.108	3017884	73141-46-5		HMDB00350				65011		135126	55578.2	93894.9	95752.1							113955	91003.4	222117	56060.6		155461		99972.6	49580.8		199242				115652					179254	141800
1457	3-hydroxylaurate	Lipid	Fatty Acid, Monohydroxy	32457	LC/MS Neg	5175	215.165	94216	53941-38-1		HMDB00387	579770	637940	1.55152e+06	841553	1.51632e+06	1.40306e+06	836359	385178	676256	700656	2174250	1.72692e+06	634148	1.10023e+06	1041433	599049	550837	3.6767e+06	1.34825e+06	2.43465e+06	1.13485e+06	1.90968e+06	1.82509e+06	1.76682e+06	1627431	1.78668e+06	541973	767777	623725	1.21389e+06	732825	782072	556505	875931	475851	414090	1.04455e+06	1.2296e+06
1462	5-hydroxyhexanoate	Lipid	Fatty Acid, Monohydroxy	31938	LC/MS Neg	1267	131.071	170748	44843-89-2		HMDB00525			108695	490528	354006	349703			342372		809301					431277	379921	522409	281113				275732		178472	260040	385823	380752	151912	329153	342372						621362	425313
1491	2-hydroxylaurate	Lipid	Fatty Acid, Monohydroxy	52916	LC/MS Neg	5211	215.165	97783	2984-55-6			760450	960680	713976	988421	878444	870602	461699	734447	406023	941694	750481	853717	920842	861488	813068	1.04896e+06	880080	650651	488054		538419	1.16517e+06	1.04488e+06	679863	1.20495e+06	1.16414e+06	1.02935e+06	1.17716e+06	909891	867530	873478	689133	544539	876062	448417	800648	702609	552652
1497	12,13-DiHOME	Lipid	Fatty Acid, Dihydroxy	38395	LC/MS Neg	5137	313.238	10236635	263399-35-5	C14829	HMDB04705	409763			380295	431697	685599		375096	1.11718e+06	346418	310967		196290		161970	1.23476e+06	341852	294345	200406	378141	1.8999e+06	456499	466437	192534	228256	460049	222926	258573		115765	222904	325934	586941	184381	748073	714424		447520
1574	12-HETE	Lipid	Eicosanoid	37536	LC/MS Neg	5326	319.228	5312983	71030-37-0;73837-14-6		HMDB06111	712904	2989662	688387	1067006	1112543	4330040	3054067	1793584	2579023	1.8635e+06	3227378	2278416	1801491	4009213	3.45689e+06	4235711	2825753	2627657	3961820	5215301	692846	2011078	811736	696965	1348376	806332	403571	1215845	319912	322491	774287	7732198	1.74448e+06	4198248	2239032	1.91316e+06	4380805	4821921
1579	12-HHTrE	Lipid	Eicosanoid	57393	LC/MS Neg	5175	279.197	5283141	54397-84-1	C20388	HMDB12535	299454	929926	305908	372351	361793	1554841	1418693	525343	839785	612820	1056193	642024	699155	1499599	1.59099e+06	1942768	1751958	924178	1151040	1.7265e+06	190325	839450	422625	242003	364530	305962	100960	382395	168419	143936	303040	2708524	861014	1344397	881205	571908	1590015	1313078
1589	oleoyl ethanolamide	Lipid	Endocannabinoid	38102	LC/MS Neg	6450	324.291	5283454	11-58-0;111-58-0		HMDB02088	683645	875307	751566	519475	464920	583610	675417	616771	585137	678358	728482	856137	782871	800369	590737	623066	513659	1.05766e+06	633378	939221	588165	789373	551820	896319	1.25991e+06	787343	547185	697290	672462	797807	693813	748932	673505	775869	620508	714511	623211	690515
1600	N-oleoyltaurine	Lipid	Endocannabinoid	39732	LC/MS Neg	5610	388.253	6437033	52514-04-2				254663				193510	57982.7	185107		172736	342172	290873	349281	307137	93450.7	150769	152321	228046		233350		224835			286339	152701		138992	122196		120659	150761		134111	76853.9		239483	207297
1606	linoleoyl ethanolamide	Lipid	Endocannabinoid	52608	LC/MS Neg	6150	322.275	5283446	68171-52-8		HMDB12252	150394	189710	172335	179779		168303	148462	117695	162556	193823	169750	99557.1	182778	152930	97565.3	169527		204799	190883	176814		178511	137618	208850	330420	174901	156288	113012	77468.4	134328	72816.5	169590	147512	170232	97769		170642	66202.8
1617	N-palmitoylserine	Lipid	Endocannabinoid	57659	LC/MS Neg	5557	342.265	6453686	58725-46-5;474943-14-1			389383	391520		590267	174382	471398	610057	525029	917520		258771	581306	704768	348392	687842	1.00585e+06	858465	759613	275780		510823	144162	363575	584125		424394	452519	546081	369486	300498	243688	558944	523298	564200	773785	533153	314064
1618	N-oleoylserine	Lipid	Endocannabinoid	57664	LC/MS Neg	5600	368.281					202198	303017	408028	424391		263536	341159	474762	524042	321889	406921	590892	509169	382106	406842	569124	764660	567658	424652	595717	279568	495866	211731	391095	506601	391315	348929	353929	411432	442925	243775	292433	220259	331094	558062	405804	224436	228035
1619	N-stearoylserine*	Lipid	Endocannabinoid	61822	LC/MS Neg	5777	370.296					115223	119572	213010	406979	157240	263780	345032	312779	485277	201639	283265	345784	395834	200180	268307	564203	610093	357495	286828	418712	263203	289866	236228	274949	249317	249524	288241	251627	348914	289929		234870	220181	264122	518005	235590	114304	166158
1621	myo-inositol	Lipid	Inositol Metabolism	1124	LC/MS Polar	3506.3	225.062	892	87-89-8	C00137	HMDB00211	24021772	26170918	32570958	26067926	30604514	27415812	40437392	29531262	36678392	39853848	23250498	31228450	24837036	32417376	26789694	28030126	30685168	29643242	38498172	22291528	26111724	26239078	37536000	30012832	23390280	32184968	14870037	28460646	29052772	23968578	28355034	29826578	34872288	29564428	33536558	37573728	15507391	33095446
1622	chiro-inositol	Lipid	Inositol Metabolism	37112	LC/MS Polar	3191.2	225.062		643-12-9	C19891	HMDB34220	685832		642654	427761			8474976	4.48741e+06							703397								16631665			457783	2.00213e+06		1.93103e+06		2.94063e+06		1.86965e+06			3426553		1.62539e+06
1650	choline	Lipid	Phospholipid Metabolism	15506	LC/MS Pos Early	1961	104.107	305	67-48-1	C00114	HMDB00097	545275776	611423680	505216512	543420288	512383360	515051008	552139456	496814976	725959808	627411072	538984384	555750208	644603776	613132928	556090944	613270656	534235840	513605792	654591424	513541504	538429632	553236992	518579200	538151808	705468736	599880064	592843904	592268608	488162208	568471168	504515136	565040832	500720672	613676800	700552320	640032000	485578976	577297792
1651	phosphocholine	Lipid	Phospholipid Metabolism	34396	LC/MS Pos Early	700	184.073	1014	72556-74-2	C00588	HMDB01565	6.30308e+06	4395291	1.9015e+06	4.1822e+06	5.39908e+06	1.09426e+06	2.66805e+06	3184050	724170	1160554	1.20984e+06	622993	1.20735e+06	1.52884e+06	797610	739581	1.17677e+06	698963	1.26441e+06	1.17449e+06	1.52265e+06	662277	627267	1100946	1.19573e+06	1147235	2.27511e+06	1.58054e+06	1.07614e+06	1.32217e+06	2.45948e+06	3.44933e+06	1.43758e+06	6813236	1.07736e+06	1.14266e+06	2.41992e+06	720670
1654	glycerophosphorylcholine (GPC)	Lipid	Phospholipid Metabolism	15990	LC/MS Pos Early	672	258.11	71920	28319-77-9	C00670	HMDB00086	179734000	207209120	264132256	290287584	266458368	269355584	197231136	313427936	408570528	287510944	223990736	389612256	316547968	287821792	232893424	337619808	284067968	271150784	302779552	242476096	226483088	236285216	297872576	234591872	289807744	351428416	281630848	291071520	256116432	267750032	342982688	226820784	227690352	247802800	346245792	249066288	188401280	240371760
1656	phosphoethanolamine (PE)	Lipid	Phospholipid Metabolism	1600	LC/MS Pos Early	700	142.026	1015	1071-23-4	C00346	HMDB00224	1.17026e+06	1.16324e+06	338122	991508	1.04741e+06		1.11841e+06	1.04705e+06													203579						653623				407344	1.206e+06	157954	2.42955e+06
1658	glycerophosphoethanolamine	Lipid	Phospholipid Metabolism	37455	LC/MS Pos Early	659	216.063	123874	33049-08-0	C01233	HMDB00114	4.58518e+06	6616340	6862772	7028715	6.38821e+06	5667985	6.29619e+06	6.6236e+06	7456253	6046968	5.19815e+06	6.93339e+06	6.86739e+06	6.26329e+06	4.58931e+06	8390921	6.77224e+06	6.56381e+06	6.9091e+06	7.09608e+06	5669301	6281694	7.62164e+06	5.05826e+06	7.30135e+06	6.51613e+06	6.31727e+06	7.20144e+06	6386540	6856098	7.4517e+06	6.24958e+06	7030939	6364118	8.15637e+06	5873491	6.11185e+06	7699373
1660	glycerophosphoinositol*	Lipid	Phospholipid Metabolism	47155	LC/MS Polar	3850	333.059	167572	16824-65-0			469227	945224	1.21288e+06	971517	1.25594e+06	1.67122e+06	1.60634e+06	1.03105e+06	1541183	1.96474e+06	4.46946e+06	3.41216e+06	2.10274e+06	1.35896e+06	2855541	7.44779e+06	5.13335e+06	2.93536e+06	1.02581e+06	3.31342e+06	5.19232e+06	1.79467e+06	1.65471e+06	1.01234e+06		5.45481e+06	6.05788e+06	3.14664e+06	2.52604e+06	1.76842e+06	1.82147e+06	3.02284e+06	1.94099e+06	2.03205e+06	2.12882e+06		797227	4677312
1661	trimethylamine N-oxide	Lipid	Phospholipid Metabolism	40406	LC/MS Pos Early	2100	76.0757	1145	1184-78-7	C01104	HMDB00925	74856008	55602480	34696388	26487180	42151984	24299260	80520040	24129412	53967768	37365996	55162316	32659942	51151892	33060772	36914132	33027412	28113478	28606478	46714500	22739938	27531678	37240668	42197336	31423006	30547290	21971690	51021284	23673944	122363920	96343464	38105352	23816756	30384314	18077090	50752048	43928448	63743568	83026640
2190	glycerol	Lipid	Glycerolipid Metabolism	15122	LC/MS Neg	758	91.0401	753	56-81-5	C00116	HMDB00131	1631336	1.67041e+06	1.71494e+06	2.87751e+06	1.39105e+06	6022459	3097700	2.11104e+06	2.21807e+06	2.94079e+06	6030239	4777913	1967223	2883937	3.79154e+06	5029173	2.06417e+06	6.9574e+06	2.63924e+06	5774488	5016204	5519793	3.69246e+06	6666858	3.26774e+06	8203945	3.89654e+06	1.93811e+06	1.53854e+06	2.88093e+06	2.1637e+06	3059854	1.46082e+06	3.02144e+06	1.094e+06	1476454	2.92474e+06	5.84558e+06
2191	glycerol 3-phosphate	Lipid	Glycerolipid Metabolism	43847	LC/MS Pos Early	580	173.021	754	29849-82-9	C00093	HMDB00126	773338	785862	681095	1.51463e+06	749949	542431	1.05841e+06	1.15978e+06	526469	664998	589160	585318	649544	682576	464845	612510	725114	854003	849090	566970	577019	744105	356892	802223	760880	931058	780352	705711	567671	803929	935354	939372	627286	1.35471e+06	482352	780227	858906	994552
2201	1-palmitoleoylglycerol (16:1)*	Lipid	Monoacylglycerol	52431	LC/MS Neg	6094	253.217				HMDB11565	1207209	963785	4.03128e+06	2.78237e+06	1.62143e+06	4327366	6099608	3417403	4629522	3.65646e+06	1.90656e+06	3212589	983377	2.76722e+06	1.16762e+06	432884	2.07883e+06	1.94353e+06	602954	1911962	1.18121e+06	856528	875358	2746851	10509419	2.29803e+06		587184	813713	1.40248e+06	1.33634e+06	2294033	2980026	4141202	4.5556e+06	3.82197e+06	1.13594e+06	3.36785e+06
2204	1-oleoylglycerol (18:1)	Lipid	Monoacylglycerol	21184	LC/MS Neg	6650	281.249	5283468	111-03-5		HMDB11567	8676553	14861834	31407742	20253932	9897090	23185630	33058096	28084740	46324460	33628688	18879630	22569866	16942538	25225224	23078990	14430954	15417028	17707372	14954288	10917286	11097103	15706966	11790895	26371208	43199396	23613728	10567419	21406892	17759290	30321438	12742196	15352410	25336926	24118556	30430216	34623976	14337543	20100774
2205	1-linoleoylglycerol (18:2)	Lipid	Monoacylglycerol	27447	LC/MS Neg	6477	279.233	5283469	2277-28-3			6224531	6355017	14052478	13239568	6786225	17704338	17836184	12681783	27069696	21433206	15598779	14476205	11891843	15555301	9204259	20310092	7.40101e+06	22471366	11649767	8997784	10569117	10741731	13349546	27672068	25677878	17032692	8.01819e+06	11468324	7718290	12381240	7048528	10663088	11879314	14766154	19311518	20116852	8847682	11923468
2206	1-linolenoylglycerol (18:3)	Lipid	Monoacylglycerol	34393	LC/MS Neg	6214	277.217	53480978	124151-74-2		HMDB11569			1.5641e+06	823782	678549	613878	1.11033e+06	1.0062e+06	1.49879e+06	1386720	830793	1473790	903259	1.58784e+06	477949	394327	578385	191325	1.8214e+06	941146	1.11388e+06	1.0098e+06	388252	1.20564e+06	1.48304e+06	648029	1003390	928352	1.2608e+06	1.25092e+06	354529		594766	636116	1.01783e+06	1.38576e+06	353558	855600
2209	1-dihomo-linolenylglycerol (20:3)	Lipid	Monoacylglycerol	48341	LC/MS Neg	6400	305.249					312610	409115	1.07274e+06	672572	270211	1097506	689218	658787	1.51202e+06	737932	505623	1.14579e+06	869825	1.18603e+06	401097	978214	360794	1.54096e+06	556171	654387	482395	432262	474260	2.01631e+06	1.33863e+06	980070	218140	517027	426663	788135	519731	426141	448050	672904	848807	691102	304422	896970
2210	1-arachidonylglycerol (20:4)	Lipid	Monoacylglycerol	34397	LC/MS Neg	6250	303.233	5282281	35474-99-8	C13857	HMDB11549	576751	469492	2.42201e+06	1.29694e+06	479588	2.0622e+06	1.61176e+06	1.01692e+06	2.9063e+06	1.55141e+06	1.42243e+06	1.90259e+06	918612	914239	751412	3.02324e+06	545969	1623238	1.03943e+06	1764154	1.26384e+06	751823	579839	3.05949e+06	4229966	2.07391e+06		564463	741359	772134	899071	754862	1.07708e+06	962073	1.29726e+06	1.31952e+06	796224	1.75455e+06
2213	1-docosahexaenoylglycerol (22:6)	Lipid	Monoacylglycerol	35153	LC/MS Neg	6150	309.222				HMDB11587			406265	147523		263955	201128		560601	146231	580534	547371				440290		302697			433250			415368	651351	378171		77960.7		158025								453567
2218	2-oleoylglycerol (18:1)	Lipid	Monoacylglycerol	21232	LC/MS Neg	6500	281.249	5319879	3443-84-3		HMDB11537		4.00282e+06	7.91612e+06	7.24892e+06		3102271	3.37592e+06	6274768	16039688	7203737	3.66532e+06	4417496		2869958	1.19888e+06	5781603	2400616	3.11589e+06		1.49025e+06	1.91381e+06	3.08398e+06	5902276	12011527	8765313	3.64273e+06	7.18079e+06	7535118	6140900	7.99183e+06	3.53442e+06	2.19747e+06	2.4296e+06	3.22594e+06	8358661	5.93684e+06	1490116	3.45941e+06
2219	2-linoleoylglycerol (18:2)	Lipid	Monoacylglycerol	32506	LC/MS Neg	6250	279.233	5365676	3443-82-1		HMDB11538	2.00279e+06	2.81648e+06	6028186	3.66207e+06	2.14735e+06	4694143	2.62368e+06	4433300	13402393	6519610	4.53864e+06	4555808	6.63256e+06	3619578	3.1719e+06	10423582	2801023	7373948	4301239	3129130	2.75014e+06	3.44223e+06	3429699	4.77767e+06	10558652	4783990	8827269	8620867	6.00685e+06	3.28951e+06	2.62016e+06	3.65371e+06	2.23071e+06	5346731	9573282	4.3652e+06	2.27937e+06	3.26982e+06
2220	2-arachidonoylglycerol (20:4)	Lipid	Monoacylglycerol	19266	LC/MS Neg	6170	303.233	5282280	53847-30-6	C13856	HMDB04666		503018	1.30194e+06	528361		1.47315e+06		489073	3643296	585830	595809	1.07548e+06	1.1232e+06	457699		3.29835e+06	279391	1.00622e+06	689578	705716	691491	252840	440690	742090	1851682	950519	3.2879e+06	1.80845e+06	1.7178e+06	461722		816156	302172	643845	2747565	379310	436532	939936
2306	sphinganine-1-phosphate	Lipid	Sphingolipid Metabolism	52605	LC/MS Pos Late	1431	382.272	520	19794-97-9		HMDB01383	262462	439885	189794	316426	236178	384124	373863	274516	221555	364809	371656	350715	402578	227370	358965	385387	441483	386876	321758	376302	373641	493937	321850	427608	298390	373998	204873	291988	216303	219122	144621	575291	479971	459117	329829	285258	442597	451191
2343	sphingosine	Lipid	Sphingolipid Metabolism	17747	LC/MS Pos Late	1393	300.29	5353955	123-78-4	C00319	HMDB00252	309163	318765	390271	326983	349203	250286	400428	246451	272270	262505	242376	269203	298869	254444	303986	189678	299004	247230	305142	288330	249030	391010	299875	308701	221398	265940	424984	316257	291297	161620	142759	426371	398089	448366	233619	293433	425442	265851
2344	sphingosine 1-phosphate	Lipid	Sphingolipid Metabolism	34445	LC/MS Pos Late	1375	380.256	5283560	26993-30-6	C06124	HMDB00277	2.23695e+06	2.98061e+06	2.03687e+06	2151036	2.08405e+06	2417866	3.11479e+06	2317842	2273575	2.78921e+06	2.74653e+06	3.0211e+06	2564650	2.39949e+06	2638182	2.90312e+06	2.84586e+06	2.97658e+06	2.26222e+06	2832316	2.63659e+06	3.10647e+06	2.39213e+06	2949576	2.8229e+06	2.91317e+06	2.37569e+06	2.73144e+06	2.31823e+06	1936669	1.55184e+06	3.77668e+06	3.25878e+06	3.42522e+06	2.48283e+06	1.75186e+06	3459044	2.76009e+06
2440	3-hydroxy-3-methylglutarate	Lipid	Mevalonate Metabolism	531	LC/MS Polar	2850	161.046	1662	503-49-1	C03761	HMDB00355	4.73416e+06	4.81464e+06	5354152	7253644	4668955	4.97394e+06	11801916	7472456	8638529	10789618	4363486	4.74238e+06	4991018	6688734	6.00019e+06	10527418	7493538	6.61872e+06	8671507	5655598	4.83061e+06	5124469	5.62175e+06	5419167	4.01796e+06	6542232	4.62007e+06	4424837	5.24778e+06	6202862	3.42163e+06	5232430	5.27709e+06	5981805	7547595	9552864	4.27618e+06	5255788
2455	cholesterol	Lipid	Sterol	63	LC/MS Pos Late	2707	369.352	11025495	57-88-5	C00187	HMDB00067	51505912	87864120	87855424	85647472	108171688	65531216	109857192	68783536	91713736	99261920	73525856	126250640	107375496	90593544	66131324	79164440	73891144	108833888	91915440	76892952	69284208	95270728	83707600	78178736	83465688	79677744	59704372	142477088	86616176	70003088	86119904	91062264	154505984	111890432	105133928	97225448	129846056	121877936
2465	7-HOCA	Lipid	Sterol	36776	LC/MS Neg	5288.1	429.301	3081085	115538-85-7	C17337	HMDB12458	2665527	3.17361e+06	2.46973e+06	5552435	2837999	3.72766e+06	3.31272e+06	3.28157e+06	2.87092e+06	2335858	2.1329e+06	3.95437e+06	2222039	2.66332e+06	3.69385e+06	2679166	2.451e+06	3.02145e+06	3484138	3.6935e+06	2.96805e+06	3.17885e+06	3.2512e+06	3.25792e+06	3794438	3158370	3468715	3.08583e+06	2948658	3.89395e+06	2577274	3.37286e+06	2.95002e+06	3964382	2.65818e+06	2.65934e+06	2.81262e+06	2.76933e+06
2468	3beta-hydroxy-5-cholestenoate	Lipid	Sterol	54805	LC/MS Neg	5398	415.322	165511	6561-58-6	C17333		2.99198e+06	2.92928e+06	3.0402e+06	3.19774e+06	3.33265e+06	1.84182e+06	2.11819e+06	3640513	2.97839e+06	2504486	2610727	3249883	2139065	3.60915e+06	3.14746e+06	2728775	2.62145e+06	2922192	2.96677e+06	2.16877e+06	2.66214e+06	3.86498e+06	2.6941e+06	1.93709e+06	4257432	1.87854e+06	3.5588e+06	3.11531e+06	2.78389e+06	3294337	3.53425e+06	2.22534e+06	2.04348e+06	5.39143e+06	2.29214e+06	2.64178e+06	2.2781e+06	2.40018e+06
2500	pregnenolone sulfate	Lipid	Pregnenolone Steroids	38170	LC/MS Neg	5100	395.19	105074	1247-64-9		HMDB00774	3785589	3.57601e+06	2.02714e+06	3341186	3.81995e+06	10168109	1.4193e+06	1.44154e+06	3434592	1.41795e+06	8779323	1.58456e+06	3.09351e+06	3846462	3.02138e+06	7106786	2.7183e+06	2722497	2.45844e+06	3.14804e+06	4.17703e+06	3.11939e+06	3.28397e+06	4516023	3.96704e+06	2.55394e+06	4782005	3.16342e+06	1.89505e+06	2.09508e+06	4386385	8670363	1.70841e+06	2561998	2361593	1.39692e+06	7.39735e+06	2.0043e+06
2504	17alpha-hydroxypregnenolone 3-sulfate	Lipid	Pregnenolone Steroids	37482	LC/MS Neg	4800	411.185	152971	28901-70-4		HMDB00416	74058.9	121218	104047	80330.6	188450	448600	66860.6	68690.2	141782	47439.1	429188		133302	242479	179202	341165	73524.8	168214	146524	82629	187137	237953	201784	361186	204467	193450	276483	79618.5	94165.1	129629	210657	406674	48684.8	171441	87051.6		286516	101801
2507	21-hydroxypregnenolone monosulfate (1)	Lipid	Pregnenolone Steroids	37174	LC/MS Neg	4624	411.185	174681	88378-34-1			58716.8	85241.8	74667.9	50013.8	80322.6	312552	31651.8		51517.7		74551.4	53331.9	87772.5	91234.3	99205	212807	58787.6	45515.3	57855.5	90463.1	129309			117025	103464	94603.6	106897	57079	71875.8		142333	241257		54759.5	43397.3		193909	56067.4
2510	21-hydroxypregnenolone disulfate	Lipid	Pregnenolone Steroids	46115	LC/MS Neg	3935	245.067	134595	1164-98-3			986223	967708	934102	987594	1.67088e+06	2.72387e+06	1273772	618129	1.27763e+06	833533	1.78993e+06	590111	1.12741e+06	1103768	1089258	1.85989e+06	976486	840470	1.10884e+06	1235109	1.44528e+06	995516	1330974	1.18855e+06	1.06632e+06	795799	991233	757370	892200	986623	1.74761e+06	3418647	1.25326e+06	832624	1.25298e+06	725137	2923758	618916
2514	pregnen-diol disulfate*	Lipid	Pregnenolone Steroids	32562	LC/MS Neg	3868	238.077					14931480	20498846	12015102	15887616	25710866	29880266	12645121	8350496	24676602	14027818	63219792	6843263	12522088	18527848	13816378	19314244	13828921	10457693	11533594	15482134	17313724	19959144	44402948	11731639	11967174	5.05316e+06	13186345	15663789	10421062	12951634	28304424	43805896	10965787	11273622	17825274	8625839	49824008	5.07413e+06
2515	pregn steroid monosulfate C21H34O5S*	Lipid	Pregnenolone Steroids	32619	LC/MS Neg	5000	397.205		1247-64-9			14911239	16897356	12219136	11393321	23824470	37032852	7161580	8882326	13212139	11006968	41837220	9989606	11983473	22958994	16195732	20158722	8620689	7410780	10169994	11888471	18331134	15451976	14185782	11963665	11172036	6027196	13421813	14499403	11197155	10595529	26734974	34839080	7210286	12123113	11886486	10341982	35521028	5099433
2523	5alpha-pregnan-3beta-ol,20-one sulfate	Lipid	Progestin Steroids	37480	LC/MS Neg	5136	397.205		7730-00-9			104108	94861.2		120391		251895					177876	710880	661339			1042130	1.01578e+06			653505	864330			49088.3	65557	61905.1	101842		49090.3		169871	337198					149496
2524	5alpha-pregnan-3beta,20beta-diol monosulfate (1)	Lipid	Progestin Steroids	37196	LC/MS Neg	5180	399.221					592206	703026	337898	321593	721791	2.6343e+06	175392	223526	505151	276320	1140157	7.99767e+06	3930466	407803	492691	5.27999e+06	7449010	260993	133214	4.73372e+06	7.02135e+06	540120	546716	691334	297211	653236	405908	703690	324057	366161	932421	3.76757e+06	210322	399915	516855	273574	1.00042e+06	478652
2527	5alpha-pregnan-3beta,20alpha-diol monosulfate (2)	Lipid	Progestin Steroids	37200	LC/MS Neg	5060	399.221					1.09975e+06	944126	745110	674460	994165	1.21677e+06	397216	272542	553543	363976	1.79315e+06	11186913	5944696	676605	751678	7791697	6.13931e+06	302040	296803	3.82805e+06	8917638	1.08039e+06	499301	752500	454270	781768	1.11753e+06	853847	747947	431586	1.04113e+06	1631135	421409	412890	390330	317058	1.61665e+06	358271
2532	5alpha-pregnan-3beta,20alpha-diol disulfate	Lipid	Progestin Steroids	37198	LC/MS Neg	3962	239.085					1272909	1.3913e+06	871081	1.06535e+06	2.00976e+06	1.38207e+06	815681	362873	1.28842e+06	901435	3.56054e+06	10568991	7153608	648557	1.26036e+06	10799963	8.28133e+06	663341	343846	8905117	8.38349e+06	1.72011e+06	1.51158e+06	1.27228e+06	918519	647576	1.17817e+06	959261	818832	809118	2.32504e+06	2.52662e+06	807024	514158	909906	356631	2.98241e+06	558864
2533	5alpha-pregnan-3(alpha or beta),20beta-diol disulfate	Lipid	Progestin Steroids	46172	LC/MS Neg	4310	239.085	5127902				57759.7	102864				646806			201183		283253	1.33648e+06	956517			1.22096e+06	1.97319e+06	63636.2		1110074	1093980	113193	192184	144862			37533.9	87396.8		56668.4	155534	1.28938e+06			203347		208705	74968
2535	pregnanediol-3-glucuronide	Lipid	Progestin Steroids	40708	LC/MS Neg	5145	495.296	123796	1852-49-9		HMDB10318	665865	842857	593278	289612	664886	1073491	158952	200657	256835	581659	2.05431e+06	3.0984e+06	6272450	387075	263341	4.86128e+06	7112365	169430	200065	1.82358e+06	2.02508e+06	347577	177484	601964	291810	719626	616024	608079	593339	185184	651507	1.07146e+06	180023	354690	304222	586371	1.49208e+06	232358
2540	pregnanolone/allopregnanolone sulfate	Lipid	Progestin Steroids	48394	LC/MS Neg	5160	397.205					129888	261854		211705	148048	1.16261e+06	128418		233613		171562	1.42203e+06	1.04716e+06			1.90404e+06	3.76295e+06	59656.5		1.5261e+06	1.34948e+06		114318	142683	118698	145206	82830.6	198500	43495.2		163862	1.49049e+06	123547		197476	78699.1	224930	116731
2549	corticosterone	Lipid	Corticosteroids	5983	LC/MS Neg	5040	345.207	5753	50-22-6	C02140	HMDB01547	180210	123522		28447	70289.5	287023		197206	117172	69528.2	74373	37890	64638	200525	231067	614629	56249	434856	107757	233924	86939	209614	331746	847081	387232	749125	410106	151493	61259	84301	202209	93465		235222	43864		105888	321173
2554	cortisol	Lipid	Corticosteroids	1712	LC/MS Neg	4710	361.202	5754	50-23-7	C00735	HMDB00063	1.02304e+06	705430	589221	722510	1.25711e+06	1475374	678774	1.20128e+06	1.11772e+06	551043	596481	828702	430218	918499	1.39004e+06	1.3363e+06	796432	2.20894e+06	715237	962235	629913	737570	1.12045e+06	2120114	1.15005e+06	1686588	1.0053e+06	901278	662226	763527	805524	1.15578e+06	795607	1809770	838417	829211	1.00284e+06	1911722
2556	cortisone	Lipid	Corticosteroids	1769	LC/MS Neg	4575	359.186	222786	53-06-5	C00762	HMDB02802	295952	402482	362615	263536	349675	216701	259459	378778	211713	162469	259993	370750	244498	375037	317965	160097	298919	391192	299179	372596	187683	321041	163847	423980	318876	325654	323297	286141	340400	359990	333916	247503	242044	541006	169484	160065	332207	365709
2570	11-ketoetiocholanolone glucuronide	Lipid	Androgenic Steroids	47135	LC/MS Neg	4280	479.229		17181-16-7			30527.7	107203	165322	118470	74443	33726.2	42112.2			144057	233751	130308	66495.2		38224	220313	143120	41950	37584.7		75643.6	142985	59155.5			57370.4	96315.6	66570.6	227092	68478.5	59325.4					95600.9	185948	59198.3
2571	dehydroisoandrosterone sulfate (DHEA-S)	Lipid	Androgenic Steroids	32425	LC/MS Neg	4745	367.159	12594	651-48-9	C04555	HMDB01032	74555536	79605072	95467624	112745928	146905168	116500072	95330424	56025904	93522992	68002416	237597744	61488108	71108208	123290872	77867760	92441256	29431718	71533720	98363808	49382176	99748688	77140592	141954592	88553104	93571960	53413128	84590664	65734772	91554808	77654784	133318712	158243904	95232184	87658944	82234288	61127020	186230512	53716740
2572	16a-hydroxy DHEA 3-sulfate	Lipid	Androgenic Steroids	38168	LC/MS Neg	4240	383.153					1.79755e+06	3.13364e+06	4981739	1.78923e+06	5075586	2132404	7.56549e+06	1.36585e+06	2.52603e+06	3.97036e+06	7.21879e+06	2.63522e+06	2.68808e+06	1.81967e+06	1.71704e+06	4.42119e+06	11940484	4.08122e+06	4.60204e+06	13526640	2.22152e+06	2180840	8638539	2967496	2858451	2.18942e+06	2732900	2.66773e+06	6117080	1.61688e+06	3.87042e+06	5.01389e+06	5181373	2.46787e+06	2.64068e+06	2.15552e+06	10513730	2.20417e+06
2573	androsterone glucuronide	Lipid	Androgenic Steroids	61846	LC/MS Neg	4953	465.249	114833	1852-43-3	C11135	HMDB02829	1635948	1403984	4732674	1578190	1834610	3443350	1024901	1430240	1478766	1.01141e+06	3.78416e+06	1008413	983199	2747260	2.74655e+06	1.53309e+06	762260	1464658	1989294	506308	863084	1481977	1593984	2022116	2.73867e+06	1894580	2292686	1161148	4579544	1295037	1.66634e+06	3.80042e+06	1048011	2384804	1199453	1.0789e+06	2880849	1392810
2575	epiandrosterone sulfate	Lipid	Androgenic Steroids	33973	LC/MS Neg	4855	369.174	9929317	22229-22-7			11574200	15140420	18626182	8822993	20726998	5.66883e+06	13501703	6.88938e+06	18709858	9617939	29573666	9382257	8574648	6356455	10935568	15596563	1.24222e+06	5.24034e+06	12529300	4.11424e+06	14436651	7262786	15584932	10206455	11066071	15834553	13965261	10092101	16901232	6.58997e+06	16486669	8428855	10319930	9705551	16908630	6984895	29221644	7409090
2583	androsterone sulfate	Lipid	Androgenic Steroids	31591	LC/MS Neg	5022	369.174	159663	2479-86-9		HMDB02759	20347600	32682864	41968264	17200042	48328224	27755042	38543136	21173960	51728488	27057292	74082488	32506682	20417402	16187222	40788952	41158024	5.01455e+06	15112668	37135520	20011850	34305484	19632382	59500124	35527340	30415690	45639168	21550382	23487388	37567820	14731986	42548596	39398048	32591738	26730746	52422596	19806840	69432280	29431992
2586	etiocholanolone glucuronide	Lipid	Androgenic Steroids	47112	LC/MS Neg	4915	465.249	270605	3602-09-03		HMDB04484	1.00897e+06	1.14227e+06	2.83301e+06	693658	954975	969911	594132	725160	627548	842320	2674193	597996	1.84008e+06	1.058e+06	442721	1.17569e+06	364493	666457	685802	195290	658975	412405	488303	1.04629e+06	1.0646e+06	1578542	1478141	1.01325e+06	2.19731e+06	582547	863026	774420	565378	1.12732e+06	492448	796499	2.2014e+06	538865
2587	5alpha-androstan-3alpha,17alpha-diol monosulfate	Lipid	Androgenic Steroids	37183	LC/MS Neg	5208	371.19					212726	332439	472113	185224	318211	138881	189945	177714	305256	205452	526458	204574	156502	129574	295197	452288			174737	67712.8	307468	157718	334332	141092	174443	333879	162031	386652	454228	92760.7	221133	207642	156263	206958	353675	145090	421943	128572
2589	androstenediol (3beta,17beta) monosulfate (1)	Lipid	Androgenic Steroids	37211	LC/MS Neg	4535	369.174	13847309	521-17-5		HMDB03818	4.57709e+06	5585287	7063267	6382028	7793571	7520765	9632511	8861397	5569002	3.47179e+06	14194210	3.37087e+06	2.495e+06	8.07944e+06	3.9115e+06	2.40146e+06	1.03617e+06	3141188	6234820	1.94559e+06	3.4529e+06	4.07062e+06	9117325	6.52071e+06	5.78842e+06	2.76362e+06	4.78356e+06	4.51547e+06	4.87856e+06	4313870	7.18216e+06	10594569	9840989	6.86147e+06	4.34032e+06	3.58265e+06	11449278	1.92189e+06
2590	androstenediol (3beta,17beta) monosulfate (2)	Lipid	Androgenic Steroids	37210	LC/MS Neg	4500	369.174					486965	316674	1.12972e+06	412245	659017	634446	1.07553e+06	641860	826927	752086	748201	603546	462621	548270	665286	589763	148693	658666	987407	465958	447322	306450	609653	1.02021e+06	773644	2.55471e+06	436057	234007	628387	268658	464175	653486	879129	936110	775546	706923	755836	428602
2592	androstenediol (3beta,17beta) disulfate (1)	Lipid	Androgenic Steroids	37202	LC/MS Neg	3740	224.062	87120982		C04295	HMDB03818	22120224	29390366	46885668	25998560	30850432	32048408	70748368	37471260	55062368	30549424	69848264	13680859	11206777	36422764	22960698	16377327	9285826	22882990	56786552	13190683	12777409	19975384	61475296	33390062	33989496	26278556	20962064	19164170	27644472	21689128	24423216	35731120	59844400	38803908	44936036	26539660	59748800	10315212
2593	androstenediol (3beta,17beta) disulfate (2)	Lipid	Androgenic Steroids	37203	LC/MS Neg	4065	224.062	87120982		C04295	HMDB03818	7.16892e+06	9893230	12619521	8956442	12950017	13246733	10346780	7085292	11602916	8279036	22545738	5994013	7510983	11225671	10329245	9178675	5.60632e+06	7523946	11669824	8566416	9459277	8327141	14730189	7.03109e+06	9633613	9857399	8.17968e+06	9477919	11136269	7379862	10830247	17530348	9528064	9391130	10020089	5709627	18843658	5.74368e+06
2596	androstenediol (3alpha, 17alpha) monosulfate (2)	Lipid	Androgenic Steroids	37207	LC/MS Neg	4712	369.174					589913	932854	676906	345967	557456	1.66116e+06	344056	606132	431883	270711	1.37741e+06	492573	571475	817872	1202333	810001	299169	441658	387783	443496	596832	390529	681380	761432	1.0606e+06	1.09219e+06	861689	848558	776048	395921	696895	1.3426e+06	379060	945400	369459	231670	1.20592e+06	438866
2597	androstenediol (3alpha, 17alpha) monosulfate (3)	Lipid	Androgenic Steroids	37209	LC/MS Neg	5180	369.174					3.18444e+06	4.45695e+06	5291363	3.37441e+06	3.64418e+06	4.74482e+06	3.5138e+06	3183708	6.33381e+06	2.29915e+06	9108180	1.73055e+06	2270306	2121128	7826031	4.0272e+06	951174	1.52756e+06	1.9013e+06	2.1047e+06	3.85253e+06	3.11017e+06	7.25492e+06	3.34921e+06	4127725	3086012	2.87312e+06	4.2429e+06	3.94091e+06	2.83891e+06	3.35228e+06	5395214	3.57296e+06	3756594	5399324	2532865	6772679	1474430
2606	5alpha-androstan-3alpha,17beta-diol monosulfate (1)	Lipid	Androgenic Steroids	37186	LC/MS Neg	4925	371.19					446189	945758	1.16126e+06	309850	896962	872304	1.50695e+06	1.34269e+06	1.2594e+06	578304	2038543	700977	354800	366676	1.12543e+06	451489	66472.3	232386	927007	321985	450254	484158	1.35836e+06	1.13218e+06	643902	897128	359576	594775	776574	310030	821587	1.30708e+06	1198031	755901	1.18613e+06	559210	1.63456e+06	360255
2607	5alpha-androstan-3alpha,17beta-diol monosulfate (2)	Lipid	Androgenic Steroids	37185	LC/MS Neg	5080	371.19					1.72063e+06	7.86183e+06	2.27347e+06	1.008e+06	889153			2.00036e+06	1080521		1.98864e+06			1.97522e+06	3.99036e+06							1.0977e+06			1854214	599801	1.74491e+06	7969421	1.8641e+06	1.1617e+06	834159			2.50739e+06	450523		1.97857e+06
2608	5alpha-androstan-3alpha,17beta-diol disulfate	Lipid	Androgenic Steroids	37184	LC/MS Neg	4275	225.07					291685	1.68217e+06	420523	271113	144520		135025	355394	614173		617183			244813	530985			32493.7	104476			237012	258631	121273	267085	130044	352074	1.66879e+06	326401	305486	152925	100899	158724	412332	435827		573171
2609	5alpha-androstan-3alpha,17beta-diol 17-glucuronide	Lipid	Androgenic Steroids	47132	LC/MS Neg	4930	467.265					166709	166631		189477	122555		108266	94010	165736	45751.1	232591			219584	119924				174376			86620	60405	47067	235231	65162	150423	145145	113491	195416	125510	79107	103029	142656	124497	68097.8	136256
2613	5alpha-androstan-3beta,17beta-diol monosulfate (2)	Lipid	Androgenic Steroids	37192	LC/MS Neg	4685	371.19					273589	437480	474531	179553	426249	139836	540202	413941	496157	168265	634767	197576	90064.8	156716	256427	150217		80722.4	347800		179922	142200	428126	293623	284888	394482	274222	284930	336315	148223	311700	250936	449890	338313	367697	140252	645188	85601.8
2614	5alpha-androstan-3beta,17beta-diol disulfate	Lipid	Androgenic Steroids	37190	LC/MS Neg	3880	225.07	242332	571-20-0	C12525	HMDB00493	3036853	9187106	6.88729e+06	2.13897e+06	3.21611e+06	1.24364e+06	6481193	3.32822e+06	7849420	2.37751e+06	6.16915e+06	1.06963e+06	872893	2.44421e+06	5.60546e+06	2.0358e+06	202149	1.20356e+06	3773288	539957	1.18143e+06	2081386	5.93522e+06	2.62762e+06	4824872	4.65132e+06	2838160	6515747	4.51908e+06	1997823	2.64586e+06	1.24017e+06	4884027	4.43948e+06	6257134	1.55415e+06	6876150	816049
2617	5alpha-androstan-3beta,17alpha-diol disulfate	Lipid	Androgenic Steroids	37187	LC/MS Neg	4215	225.07					767546	967850	1146221	1097042	1.74675e+06		149918	80635	471976	1.86005e+06	643474	138993	173870	50903	136014	1971900		84101	257538		962341	1.02654e+06	454121	482270	132050	292411	962494	553822	1376701	920383	1354871	101372	130146	167088	465789	1.2288e+06	580275	97292
2621	andro steroid monosulfate C19H28O6S (1)*	Lipid	Androgenic Steroids	32827	LC/MS Neg	3871	383.153			C04555	HMDB02759	192604	287777	672362	285004	447719	313937	1.0394e+06	146225	397071	321956	683924	276168	311795	276874	133500	533621	990180	427295	805273	743434	252478	263625	968566	324286	392173	362824	349688	244219	765747	204164	513394	711106	627278	299927	295948	179011	1.07989e+06	204673
2644	cholate	Lipid	Primary Bile Acid Metabolism	22842	LC/MS Neg	5165	407.28	221493	81-25-4	C00695	HMDB00619	24042522	665172	8301279	2.73239e+06	117450	1.38411e+06	2.92872e+06	474032	569530	9534741	1.23443e+06	779085	533510	1.2409e+06	333023	1542437	356386	1.40836e+06	15425449	318152	542586	742383	4213408	862336	526208	7.57125e+06	12671502	8894408	783833	2301640	3.60731e+06	1.00086e+06	3180545	1.70774e+06	2973622	3.36413e+06	1857793	2.0845e+06
2645	glycocholate	Lipid	Primary Bile Acid Metabolism	18476	LC/MS Neg	5163	464.302	10140	475-31-0;863-57-0	C01921	HMDB00138	2.46218e+06	1417023	1.39785e+06	4.14003e+06	751128	2.71512e+06	10716724	1.34443e+06	2.49152e+06	4.92988e+06	811215	540988	104395	2544207	1.498e+06	1.50644e+06	2865878	1.91842e+06	3.87216e+06	142185	3.31247e+06	798450	6852360	4821071	1.25964e+06	13650221	3925075	6344967	3881134	4.98249e+06	1.83184e+06	5417765	23038686	10111952	5030059	3.733e+06	2.18642e+06	348363
2646	taurocholate	Lipid	Primary Bile Acid Metabolism	18497	LC/MS Neg	5150	514.284	6675	145-42-6	C05122	HMDB00036	218636	106248	89786.9	542335		215357	2.17389e+06	242607	428751	534153	149656	100347		473756	236690	368859	1.08301e+06	206799	180924		279427	214771	820199	1299751	187016	1.58535e+06	133464	882113	365452	375618	401049	805602	5345548	2117251	955846	502518	311266	176545
2647	chenodeoxycholate	Lipid	Primary Bile Acid Metabolism	1563	LC/MS Neg	5264	391.285	10133	474-24-9;474-25-9	C02528	HMDB00518	14953717	9821177	12902849	10474044	6.78597e+06	13574291	7310836	13019337	4777902	17775402	8137465	4447823	6202165	7.33474e+06	7763395	10305159	5.49855e+06		10481427	4695129	4461439	8590336	11542971	5638298	6.86418e+06	16625535	11504921	12884171	8181132	8297880	8310324	7369066		9909714	8027754	11479998	8835647	7418717
2648	glycochenodeoxycholate	Lipid	Primary Bile Acid Metabolism	32346	LC/MS Neg	5236.1	448.307	12544	16564-43-5	C05466	HMDB00637	8646286	6623243	2.71873e+06	20207208	701087	10507292	28805872	6589580	10344783	24203520	5.04302e+06	1.78237e+06	1.66733e+06	11016902	4692055	6716512	15956202	6228517	12870590	2772641	14078138	6373607	25487630	4566980	6.2482e+06	43066136	13420632	19480806	8756135	20436488	6.87177e+06	17955770	41013432	26654198	20568022	23893446	5.89151e+06	2.43326e+06
2649	taurochenodeoxycholate	Lipid	Primary Bile Acid Metabolism	18494	LC/MS Neg	5250	498.289	387316	6009-98-9	C05465	HMDB00951	973735	635356	318788	2.50384e+06		739742	4533691	811591	1.22404e+06	2.31497e+06	803384	467566	212880	1.72636e+06	905281	1.08202e+06	3.54415e+06	735097	626876	99134.4	1.15265e+06	1971168	4624545	985965	975588	5.89701e+06	604037	2.4839e+06	761077	1.71744e+06	1.44893e+06	1992802	8108505	4627538	3.62046e+06	2.95757e+06	777322	1.0658e+06
2653	tauro-beta-muricholate	Lipid	Primary Bile Acid Metabolism	33983	LC/MS Neg	4774	514.284	168408	25696-60-0		HMDB00932	81523.9	49912.6			75755.1		126460		23232.1	104773				101244	134074	337013	1.5451e+06		90846.8		76650.7	233466	98270.2	109077		192027	193326	116228	214806	151998	120709		126039		137121		80624.6	112705
2656	glycochenodeoxycholate glucuronide (1)	Lipid	Primary Bile Acid Metabolism	52983	LC/MS Neg	4806	311.666					782930	2.26868e+06	1.14429e+06	940050	423322	1.15939e+06	728726	153308	2.74534e+06	936056	820489	159907	421962	660309	443357	311447	4.34827e+06	953801	1.91143e+06	3185537	254433	487569	530905	824156	2501425	735707	1.57215e+06	3.98949e+06	2291832	1.33174e+06	642453	944132	1.75299e+06	191242	3.21637e+06	765158	1.28374e+06	991546
2658	glycochenodeoxycholate sulfate	Lipid	Primary Bile Acid Metabolism	52974	LC/MS Neg	4820	263.628					1.64971e+06	1.37275e+06	527243	1.87167e+06	546339	1.42683e+06	1.15948e+06	1.11546e+06	1.44805e+06	1250256	532334	305077	334472	1.54037e+06	3.19039e+06	4489153	793760	1529968	960002	950122	2.94638e+06	587411	2.13196e+06	1.47411e+06	1.20464e+06	547172	2518178	1.46269e+06	1.24291e+06	1.47831e+06	571001	1.57326e+06	2.05511e+06	1226203	3.9119e+06	526211	1.55011e+06	508330
2659	glycocholate glucuronide (1)	Lipid	Primary Bile Acid Metabolism	52977	LC/MS Neg	4533	640.334						317749				66106.6			37885.6								96026.2				32783	42855.1				159599		343508	36140.9			25906.8			27387.9
2661	deoxycholate	Lipid	Secondary Bile Acid Metabolism	1114	LC/MS Neg	5294	391.285	222528	83-44-3	C04483	HMDB00626	6038116	3.53121e+06	12522771	6.13294e+06	2.34146e+06	11662776	6964357		8650818	14099354	5.69232e+06	2.92219e+06	6.86523e+06	4853461	7279944	6057102	9706481	17064976	7338676	7190944	1.97009e+06	8941020	7375872	3.36874e+06	10737807	17502154	4.75274e+06	11694053	9289925	6188405	3.12526e+06	6.41665e+06	14309850	3239870	10111614	7258665	5640769	6863093
2663	glycodeoxycholate	Lipid	Secondary Bile Acid Metabolism	18477	LC/MS Neg	5281	448.307	3035026	360-65-6	C05464	HMDB00631	2.40451e+06	3.16875e+06	2.17676e+06	5.02559e+06	484126	6.7566e+06	10450876		5850863	15432083	1.86559e+06	583047	963742	3336203	2916014	3160218	14773280	5.43795e+06	4076061	2.14655e+06	6096585	3324166	5.4922e+06	3116614	3.15134e+06	26430192	3.31108e+06	9954307	7.26272e+06	9809644	1.91976e+06	8591476	21880464		10049876	10528289	2.29273e+06	1.2761e+06
2664	taurodeoxycholate	Lipid	Secondary Bile Acid Metabolism	12261	LC/MS Neg	5257.4	498.289	2733768	207737-97-1	C05463	HMDB00896	230839	413843	219019	650839		579217	2.17595e+06		1.01895e+06	1.79069e+06	412086	153074	181501	704127	858827	678768	4491547	698169	320554	90770.4	647637	1.51974e+06		846798	879890	3.49217e+06	138143	1.31895e+06	913333	1.24876e+06	614944	1.53212e+06	4.72363e+06		2.27991e+06	1.71351e+06	624272	803903
2668	glycolithocholate	Lipid	Secondary Bile Acid Metabolism	31912	LC/MS Neg	5357.1	432.312	115245	474-74-8	C15557	HMDB00698				789584		351369			526295	1025794	115703					450974	1377026	310260			235513							246837	84977.2	131494			382734		691768	1.10098e+06
2669	glycolithocholate sulfate*	Lipid	Secondary Bile Acid Metabolism	32620	LC/MS Neg	5011	255.631	72222	15324-64-8	C11301	HMDB02639	7.67036e+06	12128802	7309163	11577743	3.95315e+06	8877292	2116328	172100	10270479	10146960	5.55568e+06	1.91747e+06	2.65065e+06	5309589	14748067	40366564	9500199	8542717	1.8267e+06	7.13311e+06	14456827	2.96268e+06	3.30535e+06	14138828	3073193	3427701	10738590	19542006	15204641	11331231	3.62265e+06	8.19131e+06	7.64527e+06	286486	16446008	8812364	8731528	2.70162e+06
2671	taurolithocholate 3-sulfate	Lipid	Secondary Bile Acid Metabolism	36850	LC/MS Neg	5027	280.622	440071	64936-83-0	C03642	HMDB02580	2.82628e+06	2773143	1.68915e+06	2600096	2.02948e+06	1.15044e+06	747303		2.3475e+06	2.14242e+06	1.81605e+06	924638	1.05468e+06	1.56667e+06	6553900	13852415	3.50656e+06	2487705	573222	850936	4328673	2.77803e+06	1.17464e+06	4.20588e+06	1.32018e+06	1.06364e+06	4260108	3.65021e+06	2.95533e+06	1.89477e+06	3.00801e+06	2.36749e+06	1.63175e+06	107257	3420750	3.03493e+06	4.27757e+06	3.07516e+06
2673	ursodeoxycholate	Lipid	Secondary Bile Acid Metabolism	1605	LC/MS Neg	5055	391.285	31401	128-13-2	C07880	HMDB00946	979945	496344	1.17659e+06	360359		1707528	848958	124880	697527	2.1812e+06		473937	518476	819139	1.62643e+06		747409	910930	1.08957e+06	914227	156940	994684	822965		2085104	3.10074e+06	745888	1.49002e+06	829771	422077	519307	635569	604414	358052	753763	897288	364648	1.56664e+06
2674	isoursodeoxycholate	Lipid	Secondary Bile Acid Metabolism	57577	LC/MS Neg	4809	391.285	127601	78919-26-3	C17662	HMDB00686	425822	765019	677552	285203	1.11296e+06	3916220	635104	544433	810524	619666	335179	530149	286602	1.2812e+06	3.34111e+06	134711	1.72423e+06	178361	402478	312973	1.80363e+06	1.29395e+06	286539	111143	3338868	1081314	218506	1.46804e+06	636009	417739	583331	2.02969e+06	402124	2.89278e+06	398829	1.12367e+06	302083	911418
2675	glycoursodeoxycholate	Lipid	Secondary Bile Acid Metabolism	39379	LC/MS Neg	5033	448.307	12310288	64480-66-6		HMDB00708	1.18136e+06	1168003	560205	1.32733e+06	284509	2.91141e+06	2617787	714567	927440	4.14104e+06	457563	359584	143577	3.58929e+06	853955	222415	2.31838e+06	632093	1.83604e+06	406272	2.37751e+06	1495140	3781059	198105	3155560	11160933	2.83934e+06	2.66758e+06	1.01074e+06	2240208	451401	2.98481e+06	4.34706e+06	3950577	1.56855e+06	2.89962e+06	746196	754046
2676	tauroursodeoxycholate	Lipid	Secondary Bile Acid Metabolism	39378	LC/MS Neg	5025	498.289	9848818	14605-22-2		HMDB00874						31873.9	91943.3							125663			110561					109486	103759		104175	412337		58005.7				70055.4	178374	185958				48941.5
2682	hyocholate	Lipid	Secondary Bile Acid Metabolism	34093	LC/MS Neg	5046	407.28	92805	547-75-1	C17649	HMDB00760	995120	317443	493969	350587	119872	235182	179183	334135	144563	376732	314834	225965	241925	219665	269652	853907	130575	309249	687633	187731		289773	958784		184845	672338	973825	1.26206e+06	249131	356116	699645		273315	196362	358514	330492	317008	276824
2683	glycohyocholate	Lipid	Secondary Bile Acid Metabolism	42574	LC/MS Neg	5020	464.302					298840	199325	162772	223911	348933	82393.1	341707	229921	193676	182996	62207.5	65663.7	39176	524653	440529	544247	338113	144967	244557		422675	160294	685407	303877	141335	383805	766975	396667	560434	401658	275784	263346	449270	663133	331250		165661	70901.2
2692	glycocholenate sulfate*	Lipid	Secondary Bile Acid Metabolism	32599	LC/MS Neg	4750	254.623					6928987	10329882	6.11546e+06	6856983	5.76945e+06	4923576	6.91179e+06	4.45971e+06	10642858	5.06204e+06	4.53577e+06	3514241	4.0517e+06	3.60058e+06	5858678	7013753	9249069	6.95918e+06	5248804	7534568	5087878	4394169	5.54594e+06	4466555	8.07077e+06	4.77729e+06	10514914	11641404	5906420	7.71411e+06	6.80047e+06	6159084	8595097	6.87593e+06	11748401	4474661	3.91197e+06	3.08878e+06
2693	taurocholenate sulfate	Lipid	Secondary Bile Acid Metabolism	32807	LC/MS Neg	4750	279.614					1.65254e+06	1.87657e+06	690662	938828	2.74151e+06	889678	1.24928e+06	1.36349e+06	2.91137e+06	694354	1.54659e+06	1.35275e+06	1.24013e+06	1.08086e+06	1.51081e+06	2.8234e+06	3.07355e+06	1.24778e+06	367216	1.1376e+06	1.23322e+06	2.72152e+06	1.04926e+06	1.60808e+06	2.26023e+06	426238	1.75656e+06	1.0202e+06	869371	1.00224e+06	1.78154e+06	2.06189e+06	1.75984e+06	1.9067e+06	2223965	825606	2.29749e+06	1.87868e+06
2696	3b-hydroxy-5-cholenoic acid	Lipid	Secondary Bile Acid Metabolism	43507	LC/MS Neg	5205	373.275	92997	5255-17-4		HMDB00308	116383	190852	137118	81578.4	149604	73752.1		77695.7	112721	90422.6	73079.1	138238	112160	141519	190351	171786	107661	87326.7	119018	77976.1	188176	144339	67776.4	42338.2	204376	185428	134996	184253	162019	76300.7	265708	60215.4		165030	82686.2	75472.1	63001.3	127890
2697	glycodeoxycholate sulfate	Lipid	Secondary Bile Acid Metabolism	52975	LC/MS Neg	4875	263.628					1.00335e+06	1.98935e+06	541719	990504	471054	2.88789e+06	1.61734e+06	33540.1	2.88463e+06	1.60692e+06	615536	141219	1.00934e+06	758056	1.42222e+06	3.67452e+06	3.52375e+06	3.87605e+06	733540	4.47142e+06	2.13853e+06	1.2219e+06	742267	2.43721e+06	1.61741e+06	722460	1.50759e+06	2.3054e+06	2.41411e+06	1.9027e+06	355479	1462960	3386639		5994542	633271	1.6426e+06	600216
3268	inosine	Nucleotide	Purine Metabolism, (Hypo)Xanthine/Inosine containing	1123	LC/MS Neg	1602.1	267.074	6021	58-63-9	C00294	HMDB00195	2.52924e+06	6936927	5.12105e+06	4332340	14121114	32392468	13138101	30964794	10116740	4.36093e+06	11426960	13394615	5.61576e+06	31220942	11308209	4.62494e+06	20588730	15706506	18757462	49226008	19267434	5.76971e+06	3.60128e+06	10109468	5412676	15592403	5458558	11894239	14752195	14872597	30780892	27844526	7164371	32932276	8196894	4.79638e+06	27989798	8943935
3269	hypoxanthine	Nucleotide	Purine Metabolism, (Hypo)Xanthine/Inosine containing	3127	LC/MS Neg	1291.2	135.031	790	68-94-0	C00262	HMDB00157	16297734	23131348	17528142	22207388	19828656	23936264	35760672	25030622	23304302	22733748	25538398	28818178	20927032	25781542	24346524	17494180	27447020	22445064	25835824	33219804	21465688	18833122	16898546	28066822	22108194	23987634	11898392	16145977	18960244	19894266	23358034	29485560	22071314	39282836	21470814	18749968	26223172	20870222
3270	xanthine	Nucleotide	Purine Metabolism, (Hypo)Xanthine/Inosine containing	3147	LC/MS Polar	2023	151.026	1188	69-89-6	C00385	HMDB00292	19292068	28988322	19198118	23665372	25055006	26250374	42325808	24300220	24419380	15855826	32356716	38169392	20164496	18368834	35840396	23404994	35119524	27792666	27861850	30503650	22699686	22604828	21496492	28694012	21175250	38155676	20161494	23547102	20234228	22510028	21381760	44439960	34288920	43683792	20212760	14839207	31322808	29375930
3275	N1-methylinosine	Nucleotide	Purine Metabolism, (Hypo)Xanthine/Inosine containing	48351	LC/MS Pos Early	1430	283.104	65095	20245-33-4		HMDB02721	914007	852082	1.06075e+06	752457	969055	731298	938353	718548	948707	1283098	1.16187e+06	1.00813e+06	943716	903559	1.04796e+06	935778	1.31111e+06	1.22055e+06	1191633	974868	1.05425e+06	1.18442e+06	1017295	939122	970110	1.21125e+06	1.16437e+06	990818	1.0878e+06	804186	822948	941915	753073	750844	1.02231e+06	1.17518e+06	973121	1.16335e+06
3278	urate	Nucleotide	Purine Metabolism, (Hypo)Xanthine/Inosine containing	1604	LC/MS Neg	757.1	167.021	1175	69-93-2;120K5305	C00366	HMDB00289	355008768	424161856	510858528	441321024	330816896	387379840	395555936	413965536	445803040	389356448	446602912	370481024	322145344	496856032	380874272	372079008	235958016	297547072	381205440	268633696	296774208	402516736	409039808	252409392	418660672	273282880	347591552	373970880	449900864	420097888	285407040	407962080	374795936	487994368	430701312	399507744	412005888	340671712
3279	allantoin	Nucleotide	Purine Metabolism, (Hypo)Xanthine/Inosine containing	1107	LC/MS Polar	1672	157.037	204	97-59-6	C02350	HMDB00462	6.35546e+06	7427527	6553297	11299283	5340289	7489256	8300934	5.59205e+06	7842809	7.35964e+06	5878760	7.06396e+06	4.55254e+06	7.23196e+06	6.8731e+06	5.28988e+06	6409719	4.39636e+06	5.94108e+06	4.80422e+06	4739475	6.81419e+06	7.79778e+06	4496832	7.3714e+06	7437973	7.22481e+06	6.2369e+06	6.61013e+06	7458614	4412591	11264810	5865560	8721572	8.25534e+06	6682743	6355836	5.80492e+06
3285	AMP	Nucleotide	Purine Metabolism, Adenine containing	32342	LC/MS Pos Early	1013	348.07	6083	149022-20-8	C00020	HMDB00045	85954.8	133556	88455.3	110061	101451	84767.7	121968	122694	115378	42632.2	105446	123030	97781.1	91288.4	70594.8	117608	57161.3	95565.4	61733.5	107038	84969.7	55201.4	87105.6	98621.1	118168	109215	56789.4	71357.6	76130.8	89865.1	88967.5	140739	97324.2	145011	119760	31324.4	100072	134175
3292	adenosine	Nucleotide	Purine Metabolism, Adenine containing	555	LC/MS Neg	2075.4	134.047	60961	58-61-7	C00212	HMDB00050	105431	147977	164841	224100	156196	141506	175915	381594	213711	131604	141842	142881	152237	313207	144007	143296	135618	137608	158997	116450	132545	104173	203454	192554	185886	112597	117279	144311	126252	185008	220913	158801	190322	228317	247254	173917	175626	181145
3293	adenine	Nucleotide	Purine Metabolism, Adenine containing	554	LC/MS Pos Early	2221	136.062	190	73-24-5	C00147	HMDB00034	418529	391101	422826	497788	475731	796223	743856	674599	544712	361977	437224	875733	466951	548051	455577	546826	781064	466844	633822	673263	468871	443962	495762	612094	532487	705963	498892	513014	617561	535541	511735	625980	411038	632187	580564	292381	417177	692397
3298	1-methyladenosine	Nucleotide	Purine Metabolism, Adenine containing	15650	LC/MS Pos Early	2120	282.12	27476	15763-06-1	C02494	HMDB03331	4.472e+06	4.72539e+06	4.01561e+06	3788884	4081383	3863143	3.72167e+06	4.32328e+06	4392639	4512276	3.80195e+06	4184662	3.91647e+06	4869604	3.87298e+06	3.7642e+06	4535618	4226606	4502254	3993146	3.79599e+06	3.92065e+06	3.91952e+06	3.81745e+06	4330381	4544008	4009952	3816788	4.01497e+06	3600664	4129234	4.14076e+06	3.77989e+06	4885929	4.20544e+06	4.69367e+06	4141675	5244203
3299	N6-methyladenosine	Nucleotide	Purine Metabolism, Adenine containing	37114	LC/MS Pos Early	2264	282.12	1869	1867-73-8		HMDB04044		97955.6				74994.6		143670	92233.9							125163										141642			90623.5
3308	N6-carbamoylthreonyladenosine	Nucleotide	Purine Metabolism, Adenine containing	35157	LC/MS Neg	2164	411.127	161466	24719-82-2		HMDB41623	117950	138651	159363	106698	127392	133802	115687	141328	181606	150098	108025	164248	100644	151869	147979	114068	145245	132598	158322	124913	111175	137464	138368	139517	145858	135977	136769	125569	175772	128332	115451	147412	90212.4	158846	185020	155453	127176	144696
3317	N6-succinyladenosine	Nucleotide	Purine Metabolism, Adenine containing	48130	LC/MS Neg	940	382.1	165243	4542-23-8		HMDB00912	43352	45312		59360		42717	70429	31570	80637			51587	34139				56955	57750			36110	49010	43301	48045				24739	34592			70907	105680	29054	58118	49597.7	48402
3325	guanosine	Nucleotide	Purine Metabolism, Guanine containing	1573	LC/MS Neg	1662	282.084	6802	118-00-3	C00387	HMDB00133	614884	1.7678e+06	1.2455e+06	821229	2.56133e+06	4.98931e+06	1.90914e+06	5658652	1.62211e+06	996774	2.33919e+06	2760146	1.43479e+06	5.30465e+06	2756250	1.12021e+06	3.6987e+06	3.45213e+06	3.63604e+06	12532797	3.01899e+06	1.49306e+06	512013	1.96349e+06	1.5171e+06	3363779	1.33782e+06	2.54861e+06	2.73765e+06	2876013	5750005	4733215	1.21217e+06	5.2566e+06	1.67601e+06	1.31193e+06	4553791	2.11232e+06
3326	guanine	Nucleotide	Purine Metabolism, Guanine containing	32352	LC/MS Pos Early	2032	152.057	764	73-40-5	C00242	HMDB00132						61559.9		122056			222800	282589	47563	230856	132885		214382			275790	203686	71952.3				237660	70069.8	74323.2	60576.8	76041.9	290813	96758.1		256180			417428	203352
3328	7-methylguanine	Nucleotide	Purine Metabolism, Guanine containing	35114	LC/MS Pos Early	2175	166.072	11361	578-76-7	C02242	HMDB00897	3348056	3.96862e+06	3729038	4.04461e+06	3819923	3146699	3323838	3601847	3.76325e+06	3.76863e+06	3445666	3107639	3497715	4168211	3.02062e+06	3017029	4300845	3847609	4229904	3.26143e+06	2415371	3570432	3939515	3619296	3524199	4218392	3592673	3.7475e+06	4159316	3693978	4.35063e+06	3685958	3288241	3910195	3429667	4361341	3088856	4652505
3334	N2,N2-dimethylguanosine	Nucleotide	Purine Metabolism, Guanine containing	35137	LC/MS Pos Early	2210	312.13	92919	2140-67-2		HMDB04824	590008	643570	651101	366189	565905	568117	536734	613811	558779	540573	499748	587402	601365	657458	594029	575699	778546	603376	648504	647564	472791	675595	598811	665069	655251	727416	654951	548738	647473	505853	541851	683049	406816	579089	538102	483271	531378	748277
3345	dihydroorotate	Nucleotide	Pyrimidine Metabolism, Orotate containing	601	LC/MS Polar	1910	157.025	648	155-54-4	C00337	HMDB03349	1.70092e+06	1835480	2.68363e+06	1.36112e+06	1.27229e+06	684878	761148	1.48055e+06	1.70576e+06	1.15322e+06	1.30862e+06	889744	1.11668e+06	1800747	1.06977e+06	1075030	683696	1.03049e+06	957619	1.75038e+06	909680	1.55137e+06	1.93724e+06	1.03381e+06	1.30627e+06	1.87623e+06	2.0248e+06	1.36746e+06	2.26429e+06	1.01486e+06	1.30723e+06	934262	507711	2.00568e+06	1887798	1184486	1991159	1.08269e+06
3346	orotate	Nucleotide	Pyrimidine Metabolism, Orotate containing	1505	LC/MS Polar	1638.1	155.01	967	50887-69-9	C00295	HMDB00226	1254907	3.2202e+06	1.79729e+06	3.51344e+06	2.00635e+06	1905904	4.17522e+06	3433350	2.92094e+06	2.78999e+06	2.45308e+06	2.64579e+06	2740544	3.49196e+06	2.44172e+06	2.42438e+06	4.07605e+06	2.20352e+06	2.37789e+06	3.15772e+06	2.91982e+06	2160678	1.9865e+06	3.04065e+06	2.39969e+06	2991099	1.42753e+06	2052004	1.58381e+06	2563873	2.30087e+06	2.47979e+06	3062254	2.26111e+06	6.69832e+06	2.97324e+06	2.60492e+06	2.39657e+06
3348	orotidine	Nucleotide	Pyrimidine Metabolism, Orotate containing	35172	LC/MS Polar	2250	287.052	92751	314-50-1		HMDB00788	1.58147e+06	1.57793e+06	1.40397e+06	920440	1.32765e+06	1.14646e+06	1.84906e+06	1.21305e+06	1.31695e+06	1.61376e+06	1.6187e+06	1.03072e+06	1.10085e+06	1.00538e+06	837941	1.20311e+06	1.28265e+06	1.00118e+06	1.40725e+06	1.27986e+06	667771	1.30947e+06	1.59742e+06	1.16044e+06	1.2767e+06	1.39815e+06	1.45344e+06	1.32185e+06	1.64076e+06	905659	1126994	1733954	1.56976e+06	1.31596e+06	1402181	1.58109e+06	1.73021e+06	1358625
3358	uridine	Nucleotide	Pyrimidine Metabolism, Uracil containing	606	LC/MS Neg	1457.6	243.062	6029	58-96-8	C00299	HMDB00296	35096180	28983380	26046578	25109764	32849068	29222668	24626380	22769836	35655156	31014766	25636144	33308374	28225564	31706166	33703396	30450130	23125324	32013162	28658252	25090440	40201076	22858486	23844076	30824738	29693682	28300380	24943626	24305546	29143322	22481074	17347674	35297212	27306208	32603612	31279746	33042816	30778580	24795818
3359	uracil	Nucleotide	Pyrimidine Metabolism, Uracil containing	605	LC/MS Polar	1089.7	111.02	1174	66-22-8	C00106	HMDB00300	264727	288703	398306	271541	498292					477031		394629	325753		362558			402397	650871	332203	367161	111463		312627	473399	267247	423410		375849	424084	155068					410250	588573
3360	pseudouridine	Nucleotide	Pyrimidine Metabolism, Uracil containing	33442	LC/MS Neg	1100	243.062	15047	1445-07-4	C02067	HMDB00767	11730922	9939973	12973081	9785498	12827741	10285289	11912490	12041314	15494449	14119049	11834359	12115263	11489705	12793814	13446016	11248313	13227047	13363648	11678575	11304501	11617922	10654175	12836065	12892025	12099284	13860988	10050304	9724280	12734750	8924718	11288640	11897216	10234859	13569786	15942974	15353627	12261093	13372354
3361	5,6-dihydrouridine	Nucleotide	Pyrimidine Metabolism, Uracil containing	61833	LC/MS Neg	1119	245.078	94312	5627-05-04			3.14306e+06	3.51564e+06	4201724	2.43846e+06	4.2042e+06	2980786	3.12989e+06	3.9298e+06	4.7639e+06	4965634	3.97095e+06	4.23765e+06	3.90351e+06	4300455	3.60698e+06	3429437	4.89894e+06	4196092	3.70236e+06	3.88874e+06	3162023	4.13898e+06	3760167	4.47325e+06	4.17748e+06	4.19346e+06	3328693	2.62913e+06	4.4247e+06	2.69603e+06	3716538	3.42388e+06	2.33402e+06	4168034	5.19152e+06	4.60638e+06	3.5512e+06	4754205
3362	2'-O-methyluridine	Nucleotide	Pyrimidine Metabolism, Uracil containing	57655	LC/MS Neg	1831	257.078	102212	2140-76-3			46032.9	54541	53903.8	48656.5	46760.1		52729	64072	126229	106644	54680.8	78430.9	35420.4	49491	70741.2	73965	39713.9		68790.4	64874	41033.9	73032	48923.1		73820	79732.4	61673.8	51595.5	97448.5	76116.1	43480.3	40554.9	28597.5		140174	75780.7	74848.2	53082.3
3363	5-methyluridine (ribothymidine)	Nucleotide	Pyrimidine Metabolism, Uracil containing	35136	LC/MS Neg	1778.1	257.078	445408	1463-10-1		HMDB00884	1.02503e+06	1.11617e+06	988170	977170	953204	858535	842101	1.01959e+06	1.06191e+06	1.26235e+06	872419	983926	1.01151e+06	1.10248e+06	1.18167e+06	1.13996e+06	1315003	1.0728e+06	1.3222e+06	1.05648e+06	1.36318e+06	1.03463e+06	1.12655e+06	1.15144e+06	1.49773e+06	975785	1075250	1.01876e+06	1.10193e+06	940930	964743	923099	850304	1336204	966922	851936	938409	820428
3374	2'-deoxyuridine	Nucleotide	Pyrimidine Metabolism, Uracil containing	1412	LC/MS Neg	1586	111.02	13712	951-78-0	C00526	HMDB00012	312716	366026	352365	261711	344888	305257	317393	147143	500467	317898	423163	293121	261238	296681	337883	399201	291558	330242	429008	335940	275922	281564	286227	273450	406146	213097	426642	337278	288395	328505	228493	280098	183952	311426	441332	299094	368922	252046
3377	3-ureidopropionate	Nucleotide	Pyrimidine Metabolism, Uracil containing	3155	LC/MS Pos Early	875	133.061	111	462-88-4	C02642	HMDB00026	877069	897617	1.01309e+06	1.0627e+06	838640	896297	627003	1.09111e+06	1.05606e+06	1.1782e+06	1335742	734506	668859	802956	1.07404e+06	1.49187e+06	1.11905e+06	1.07336e+06	611456	810443	1.4986e+06	1.35656e+06	816638	595934	513376	1.2968e+06	1.21261e+06	708166	833968	864140	582303	910083	810807	919220	1.03243e+06	884468	1243504	593052
3378	beta-alanine	Nucleotide	Pyrimidine Metabolism, Uracil containing	55	LC/MS Pos Early	1905	90.055	239	56-41-7;107-95-9	C00099	HMDB00056	10681415	16615727	12215540	23745232	7032037	6.78382e+06	12907561	10100158	9348835	9668664	8.04611e+06	8627898	8750480	8.00573e+06	9724574	10223469	7.28152e+06	13164281	8561840	6551476	12293586	7808242	10744855	9225761	10020594	7.26461e+06	8990361	14016608	10445871	9301255	5.92792e+06	9704942	10812544	13801580	12235972	10850610	14576506	7420752
3379	N-acetyl-beta-alanine	Nucleotide	Pyrimidine Metabolism, Uracil containing	37432	LC/MS Neg	773	130.051	76406	3025-95-4	C01073		801504	616651	588272	696626	723678	753710	562377	927660	844839	862178	791576	738785	604483	982685	722186	824284	747193	563749	547135	540396	701101	810658	264706	738210	940621	664965	486111	687442	682231	848062	836146	920935	674808	1.1007e+06	801753	737913	897682	396227
3388	cytidine	Nucleotide	Pyrimidine Metabolism, Cytidine containing	514	LC/MS Neg	1325	242.078	6175	65-46-3	C00475	HMDB00089			36592.5	21975.4			48187.1	36016.2	121209		78454.4		61583.5	87232.7		46491.8	55227.7	87560.3	34998.9	69656.2	50303.7	65342.1	67824.8	80573.9	44587.7	51764.1		33752.6	52998.6			54913.9	33228.6	52791.4	136808	57456	51206.6	95883.7
3390	3-methylcytidine	Nucleotide	Pyrimidine Metabolism, Cytidine containing	35132	LC/MS Pos Early	2176	258.108	159649	21028-20-6			326051	358721	355950	242463	417552	394251	403684	604468	282934	138672	627685	392953	212051	567776	716060	402822	675468	422562	423742	418731	406413	253649	374184	334199	338502	577354	343952	294574	457360	301667	367227	430316	328064	497386	278899	138388	610442	337909
3392	N4-acetylcytidine	Nucleotide	Pyrimidine Metabolism, Cytidine containing	35130	LC/MS Pos Early	1580	286.103	107461	3768-18-1		HMDB05923		109736	173745		220266	439164		93862.4	340027	182675	231676	342340	336519	224572	234839	136340	578576	377113	306157	515575	470910	110253	207232	190802		394521	192171	300814	283350	231152	286902	624494	49954.9	451853	367576		553135	457818
3399	2'-O-methylcytidine	Nucleotide	Pyrimidine Metabolism, Cytidine containing	57554	LC/MS Pos Early	2411	258.108	150971	2140-72-9			1.50805e+06	1556400	1.99973e+06	1.36225e+06	1.48016e+06	1.02679e+06	961592	1365207	971276	728133	1.1738e+06	1.00669e+06	1.38179e+06	1512333	1327633	1.41918e+06	1.01753e+06	1.22582e+06	1.48473e+06	1.08817e+06	2.05831e+06	947102	977789	1.11037e+06	1.21475e+06	1.52606e+06	1.22604e+06	1.11328e+06	1.62931e+06	1.11914e+06	1.15386e+06	1.12545e+06	1.0579e+06	1.64761e+06	762176	926577	821869	1.57171e+06
3410	5,6-dihydrothymine	Nucleotide	Pyrimidine Metabolism, Thymine containing	1418	LC/MS Neg	1637.8	127.051	93556	696-04-8	C00906	HMDB00079	245570	504461	330539	312554	204742	274241	262831	347235	234327	611246	327856	296933	263867	237107	290807	194736	227263	480013	458501	430523	166477	432993	410810	330962	327820	475473	496856	403817	357244	487654	346147	373635	236732	585102	280521	321027	344956	244344
3412	3-aminoisobutyrate	Nucleotide	Pyrimidine Metabolism, Thymine containing	1566	LC/MS Pos Early	2190	104.071	64956	10569-72-9;214139-20-5	C05145	HMDB03911	15800771	16173532	13533855	12838186	9787695	10941260	9740878	15288340	12145831	12689122	19932670	8600503	12657906	16459022	9391342	13107404	6.922e+06	14563859	42000152	6.25781e+06	13375706	10486094	11827418	10325461	14273894	11942625	11998167	13990313	13374845	15632030	10238916	13127938	5.62083e+06	15445640	10719055	15600532	21756792	9799095
3413	methylphosphate	Nucleotide	Purine and Pyrimidine Metabolism	37070	LC/MS Pos Early	544	113	13130	7023-27-0		HMDB61711	132289	73584.2	125456	89151.3	97228.5	180784	126597	133113	128498	75959	76001	80511.1	108155	126877	128689	107744	87862.2	156660	106944	118116	94632.3	82264.1	280114	119688	179597	122814	125978	132984	273460	139487	115983	198576	92080.7	209078	146929	86813.2	107332	59349.2
3417	quinolinate	Cofactors and Vitamins	Nicotinate and Nicotinamide Metabolism	1899	LC/MS Polar	3000	166.015	1066	89-00-9	C03722	HMDB00232	1.05771e+06	2258861	4.58766e+06	2.75919e+06	2.33517e+06	1.2733e+06	2.94652e+06	3026041	4608288	4164763	269880	3.23665e+06	2.77971e+06	3.58983e+06	2.93098e+06	1.51224e+06	3.02208e+06	4.08586e+06	4.99717e+06	3410557	129142	3.81001e+06	4.76909e+06	3170103	2.50486e+06	1.27432e+06	184318	1.83472e+06	4792427	2.71497e+06	1.74084e+06	1507839	3.0148e+06	2.97887e+06	6.28824e+06	3.94513e+06	275363	5.92337e+06
3421	nicotinamide	Cofactors and Vitamins	Nicotinate and Nicotinamide Metabolism	594	LC/MS Pos Early	1942	123.055	936	98-92-0	C00153	HMDB01406	357085	183514	490472	549905	316448	617468	536916	429151	542956	427655	662896	699756	628898	528192	713430	479613	407386	347107	881342	460872	372666	313053	513662	529636	1033145	304090	724084	618883	435491	613020	727061	624341	186022	614132	429692	331499	354331	828876
3433	1-methylnicotinamide	Cofactors and Vitamins	Nicotinate and Nicotinamide Metabolism	27665	LC/MS Pos Early	1940	137.071	10129985	1005-24-9	C02918	HMDB00699	1.6838e+06	3.43489e+06	2.3968e+06	3251285	1.22462e+06	2634252	1.82061e+06	3.67688e+06	2.7795e+06	2.10922e+06	1.97592e+06	3105286	3.49166e+06	2.08321e+06	3.58194e+06	908880	584117	1.39461e+06	2.64465e+06	1.26001e+06	1.95259e+06	1.49263e+06	3.22459e+06	902434	2759774	2.687e+06	4729314	6.76908e+06	1691649	3334483	4273747	1.33302e+06	753819	2.00365e+06	948710	3.22519e+06	3451176	6.0608e+06
3438	trigonelline (N'-methylnicotinate)	Cofactors and Vitamins	Nicotinate and Nicotinamide Metabolism	32401	LC/MS Pos Early	1388	138.055	5570	535-83-1	C01004	HMDB00875	11878220	12088326	6701675	86536888	13967771	10659688	32854180	32066172	12620188	56664344	31487526	6.65334e+06	78430760	88011560	70406576	13010231	43786740	31770264	101645112	16462072	36788828	21404852	17941624	10983010	3013086	39769536	8227776	14887755	13537132	16145638	11984542	23242844	14588268	23870534	6726762	41830700	29746926	23423824
3440	N1-Methyl-2-pyridone-5-carboxamide	Cofactors and Vitamins	Nicotinate and Nicotinamide Metabolism	40469	LC/MS Neg	1668	151.051	69698	701-44-0	C05842	HMDB04193	6108399	6058360	11320959	9149515	5840963	3998541	5.77401e+06	7686046	10661590	10796228	8795166	5686239	6.88088e+06	8880543	4.76129e+06	4.08798e+06	1.88672e+06	1.84947e+06	5275009	3.37338e+06	7451466	5931427	5.16295e+06	2.91368e+06	10836303	3985690	7.72791e+06	6378573	6349859	7.62182e+06	5.94893e+06	3.84771e+06	6162845	4.65714e+06	7312704	9694359	8677723	11635132
3448	pantothenate (Vitamin B5)	Cofactors and Vitamins	Pantothenate and CoA Metabolism	1508	LC/MS Neg	1498.7	218.103	6613	137-08-6	C00864	HMDB00210	2.35133e+06	6.82609e+06	5.65741e+06	2.21558e+06	4562888	3866119	4228270	5.10026e+06	4.43877e+06	5.9772e+06	7795634	7.12693e+06	8068702	5.94575e+06	4026143	2.36528e+06	5650724	3771444	4.44714e+06	3.65816e+06	2629121	5497203	6048738	4.33329e+06	5.59046e+06	3.96119e+06	3.4811e+06	4.15118e+06	5.21634e+06	3.47145e+06	5.80403e+06	3923816	4125856	5036389	6638860	4896007	4462628	8.23882e+06
3461	threonate	Cofactors and Vitamins	Ascorbate and Aldarate Metabolism	27738	LC/MS Polar	2384	135.03	151152	70753-61-6	C01620	HMDB00943	393385856	572601344	556801088	457683328	755681472	130214912	139757728	100155592	125795480	145870304	169785920	180610080	162744032	168015040	98168408	89492712	70596608	115614360	116474600	178943504	237601600	52332304	144316032	228786304	138438240	79569680	133628744	191685920	338667360	137002208	391034304	329848224	328640032	318469568	171977296	160599248	163269840	153821456
3464	oxalate (ethanedioate)	Cofactors and Vitamins	Ascorbate and Aldarate Metabolism	20694	LC/MS Neg	603	88.988	971	144-62-7	C00209	HMDB02329	22719624	33899156	32520950	23999644	50036884	20368512	22369850	15613117	7.1757e+06	8770020	9765995	9105879	7.48148e+06	16334308	11314133	7.75357e+06	7.41698e+06	15306374	11657064	18112052	29470778	7.95305e+06	23588262	25993608	14781371	11773631	20943672	22432716	30747188	13723053	35724244	27596874	28109674	22473990	12287583	9715817	8266018	12161726
3465	gulonate*	Cofactors and Vitamins	Ascorbate and Aldarate Metabolism	46957	LC/MS Polar	2750	195.051	9794176	20246-53-1	C00257	HMDB03290	5.09179e+06	6337885	5.27681e+06	3.32773e+06	5.68259e+06	5.36068e+06	6.3318e+06	5716548	8.21418e+06	6975053	5.66617e+06	7.97478e+06	5632499	6672496	6.24318e+06		7032774	7.75485e+06	11134006	6.96418e+06	4.75285e+06	3.99624e+06	5.97258e+06	8606612	481624	6280562	5559519	4389237	5.99918e+06	4.55548e+06	4452983	5.77479e+06	6.99592e+06	5.91582e+06	4525300	7.39046e+06	4.92001e+06	5.68078e+06
3467	alpha-tocopherol	Cofactors and Vitamins	Tocopherol Metabolism	1561	LC/MS Pos Late	2522	430.378	14985	59-02-9;10191-41-0	C02477	HMDB01893	140750496	124086808	130488808	150221296	153437136	135803056	173257904	105148992	128076168	122462328	108891352	117887912	116543472	131391400	111108488	130686992	103485288	174317424	108726520	100551048	166707088	104848752	132713696	112345904	145193488	123594072	101567024	190064848	113754880	82761472	121322944	221215424	176749264	157174928	149409376	149594208	182999536	119445816
3475	gamma-CEHC	Cofactors and Vitamins	Tocopherol Metabolism	44876	LC/MS Neg	3843	263.129	133098	178167-75-4		HMDB01931	346077	667446	979728	759629	681862	1.90276e+06	727522	539457	500403	718074	325525	552014	647689	352288	1.24478e+06	664538	1.0044e+06	488798	1.07243e+06	789774	1.03361e+06	1.1674e+06	517361	337416	638107	906049	1.39881e+06	1.02311e+06	2219539	795961	369039	803955	664810	664777	458969	502715	326784	526895
3476	gamma-CEHC glucuronide*	Cofactors and Vitamins	Tocopherol Metabolism	42381	LC/MS Neg	2500	439.161							77107.6			133904				49439			50383.4			24530.3	92912.7		109428			31052.4				62011.9	59726	41490.5	156898	28349.2		63075
3481	gamma-tocopherol/beta-tocopherol	Cofactors and Vitamins	Tocopherol Metabolism	52473	LC/MS Pos Late	2384	416.364					14583620	32400010	17792598	24740652	79464432	29132314	15454194	22953560	21070234	12809452	20301844	32375516	18895186	16904462	37195748	37027752	20870978	17203882	29288454	6.63808e+06	15610073	23970492	21967768	20960988	7.1516e+06	27262260	28755654	51591352	26096782	25988152	7424576	16831682	19140316	27563650	22418168	49042164	20930726	27866936
3503	heme	Cofactors and Vitamins	Hemoglobin and Porphyrin Metabolism	41754	LC/MS Pos Late	1124	616.176	26945	14875-96-8	C00032	HMDB03178	138444				350911		636525		876469	340304	302857	690482	243262	284985	252540		277844		472175	200891	122315	161904	431495		255347	169867		318453			439900		129393			225765	346068	552512
3504	bilirubin	Cofactors and Vitamins	Hemoglobin and Porphyrin Metabolism	43807	LC/MS Pos Late	1840	585.271	5280352	635-65-4	C00486	HMDB00054	51289228	51669080	46615004	27353646	43908060	80323056	47885960	44008344	57632348	48225044	70211464	34522032	49606628	87449384	42275084	29236066	22656362	54966812	38499024	44892432	57259916	39734096	38653792	40339712	48487544	48085660	51070468	44531832	42838796	29178852	54812804	88998520	42495628	79642136	44315692	41585180	60166840	18166492
3505	bilirubin (E,E)*	Cofactors and Vitamins	Hemoglobin and Porphyrin Metabolism	32586	LC/MS Pos Late	1045	585.271	5315454	114-25-0			4357050	6147814	4948939	1.34696e+06	3.9636e+06	7423686	3.45271e+06	3.25258e+06	2554522	3215446	5.73074e+06	2.57433e+06	3030384	5.59282e+06	2.70548e+06	2.71946e+06	1.54312e+06	4809472	1.77741e+06	3.39948e+06	4.34076e+06	4.10599e+06	3.57845e+06	2.22821e+06	3.39692e+06	4909626	5164662	4841189	2.85286e+06	1.59224e+06	4203569	11630344	3810423	6483172	1.91505e+06	3.23176e+06	4.91408e+06	1.84269e+06
3506	bilirubin (E,Z or Z,E)*	Cofactors and Vitamins	Hemoglobin and Porphyrin Metabolism	47886	LC/MS Pos Late	1265	585.271	5799469			HMDB00488	598990	990543	650877	273135	765928	824387	631658	603180	680596	690925	595930	532091	748433	1.10433e+06	453019	423982	363403	977409	525741	661500	485670	572702	618936	498879	724465	726668	596833	845217	503306	432060	721084	1.04256e+06	787033	1.07022e+06	643520	599204	628181	340992
3507	biliverdin	Cofactors and Vitamins	Hemoglobin and Porphyrin Metabolism	2137	LC/MS Pos Late	1016	583.255	5353439	55482-27-4;55482-27-4	C00500	HMDB01008	551819	733309	667468	148779	441011	1.01112e+06	479196	510551	863587	595665	948265	318501	465003	1.2048e+06	468285	251196	148579	628547	336939	458065	430261	647608	533098	284763	657805	537159	527475	593756	327490	263420	965471	1.21789e+06	365676	957390	387644	355860	657882	149586
3508	I-urobilinogen	Cofactors and Vitamins	Hemoglobin and Porphyrin Metabolism	32426	LC/MS Neg	4190	591.319	26818	14684-37-8	C05790	HMDB04157						566062		301372	37637.2	103920									57226.1			20239.9	40676.1	93137		212222						568452		462623	26599.8
3510	L-urobilin	Cofactors and Vitamins	Hemoglobin and Porphyrin Metabolism	40173	LC/MS Pos Late	901	595.349	5280818	34217-90-8	C05793	HMDB04159							32570.5		46999.5	78775.2	157340							161052		163559	126189	82408.6	49502		192277			251952			102758		361092		59614.8	112539	143754
3524	retinol (Vitamin A)	Cofactors and Vitamins	Vitamin A Metabolism	1806	LC/MS Pos Late	1636	269.226	445354	68-26-8	C00473	HMDB00305	15955313	21672800	24068748	18654892	22637426	20562624	24761852	19658926	17115910	22387454	22937098	18867974	19181404	23468230	17834988	13833173	23197338	25854792	31868068	14110377	19301286	15886334	15082323	14052665	21830070	26494368	19386332	21028814	21915720	15297306	17743292	22493444	27949576	26476162	17493516	17674022	24419022	29979182
3526	carotene diol (1)	Cofactors and Vitamins	Vitamin A Metabolism	57635	LC/MS Pos Late	1720	568.428					5978730	10523048	6.68671e+06	6.30059e+06	14706868	10660747	8530538	6660756	8241334	8.27341e+06	13052742	8869158	13992797	11309122	6.59164e+06	9733261	5563165	18968922	17292736	7216616	23884688	6.39856e+06	6687045	12630242	10040762	5.39803e+06	5.57405e+06	10269099	6322619	5308205	18090700	11551505	8642428	3929057	7.63089e+06	9696727	14131319	7154489
3527	carotene diol (2)	Cofactors and Vitamins	Vitamin A Metabolism	57636	LC/MS Pos Late	1904	568.428					1.54412e+06	3.32499e+06	1.74376e+06	1.38837e+06	4.10768e+06	3.0753e+06	1.8498e+06	1.67219e+06	2.31062e+06	2.20469e+06	4.12123e+06	3.03207e+06	5.00219e+06	2.52673e+06	1.8788e+06	3.40209e+06	1.79424e+06	4.6008e+06	4302215	1.96957e+06	5383669	1.81775e+06	1.81062e+06	3.41788e+06	1.76859e+06	1.80929e+06	1.84089e+06	2.99565e+06	2.18182e+06	1.71892e+06	4.62989e+06	2.79745e+06	2.07449e+06	1.39625e+06	1.90031e+06	2.63289e+06	4.56254e+06	2.05415e+06
3528	carotene diol (3)	Cofactors and Vitamins	Vitamin A Metabolism	57637	LC/MS Pos Late	1948	568.428					1190422	1.82188e+06	1379834	970297	2.45509e+06	1396204	1638564	809919	1465026	1.15864e+06	1.78957e+06	1672915	2416567	1710979	1.52507e+06	1891725	896458	2435496	2889720	1.02027e+06	2766315	1102942	2.0096e+06	2802892	2.34999e+06	1273497	1744397	2389655	1725514	605533	3.80029e+06	1762481	2111054	966220	1656394	1.58743e+06	1970400	1249598
3530	beta-cryptoxanthin	Cofactors and Vitamins	Vitamin A Metabolism	57591	LC/MS Pos Late	2560	552.433	6384256	472-70-8		HMDB33844	3108446	4024955	11425017	1.94356e+06	12451720	4327197	7895619	17314494	11744646	11237906	5.43965e+06	9143452	25455792	6.22777e+06	5173377	4.80158e+06	6271616	3.4632e+06	11872520	3.66791e+06	16652330	2.43527e+06	9607808	5930095	2.37403e+06	6870907	6233338	7763412	19616428	1068795	13561247	5078412	7989614	22593942	12716874	10605632	6492740	6283097
3544	pyridoxate	Cofactors and Vitamins	Vitamin B6 Metabolism	31555	LC/MS Neg	2185	182.046	6723	82-82-6	C00847	HMDB00017	1.24482e+06	1.98602e+06	2.2157e+06	788215	1.65632e+06	1.16505e+06	927566	1.6719e+06	1.75409e+06	1.59378e+06	1.56448e+06	1.4593e+06	1.73568e+06	2.30922e+06	1.78231e+06	1.71845e+06	1.21611e+06	1543538	1.99125e+06	1.06238e+06	1.67737e+06	1.27416e+06	3112543	1.24646e+06	1.50874e+06	1.59393e+06	1.90804e+06	2.20512e+06	1.73337e+06	1.11306e+06	1213749	1.1001e+06	932229	2.07006e+06	1.93824e+06	1.53265e+06	1.48721e+06	3.27268e+06
3546	hippurate	Xenobiotics	Benzoate Metabolism	15753	LC/MS Neg	2106.9	178.051	464	495-69-2	C01586	HMDB00714	24204324	28115244	31616022	100585352	106493864	3.54821e+06	21359016	11321670	36181088	84125736	23610072	9524563	126475336	22897728	12964416	33795428	76233672	58108892	45609380	30423050	37049420	24049766	30439734	13124252	16503977	15177872	234365264	145832048	106288672	73785248	31963600	8256854	33471282	24955858	64444632	89768360	51198060	37945828
3550	2-hydroxyhippurate (salicylurate)	Xenobiotics	Benzoate Metabolism	18281	LC/MS Neg	2184	194.046	10253	487-54-7	C07588	HMDB00840		85381.6	82735.7		318523			73916.5		251430	29000.6	40943.7	384349	147185	224852		269678	463540	244047	101799		106086				108268	158978		272993	203675	46412.6	131893		211700		152556		192634
3551	3-hydroxyhippurate	Xenobiotics	Benzoate Metabolism	39600	LC/MS Neg	1687	194.046	450268	1637-75-8		HMDB06116	310185	586956	763765	984867	785572	169519	3585371	531976	2.09642e+06	850482	432284	184373	1.59879e+06	3.02194e+06	4.15578e+06	786802	5.11169e+06	2.95717e+06	5499428	639590	248251	237478	1.92866e+06	353732	632813	1.90492e+06	1.40382e+06	1.23199e+06	758602	872418	399120	235780	2.88402e+06	1.30101e+06	2.1472e+06	2.00893e+06	797527	716254
3552	4-hydroxyhippurate	Xenobiotics	Benzoate Metabolism	35527	LC/MS Neg	1475	194.046	151012	2482-25-9		HMDB13678	963927	607342	322794	635879	472102	1.46149e+06	6.81582e+06	1.68601e+06	2195713	916774	320911	195812	520052	1953309	4.79138e+06	1.42069e+06	979448	2.66705e+06	2.7361e+06	408491	684398	861861	5.4117e+06	1.0741e+06	703669	6477750	925005	922779	516968	326954	457248	1.26519e+06	5414091	2.69646e+06	1.45988e+06	1483321	740790	525378
3558	benzoate	Xenobiotics	Benzoate Metabolism	15778	LC/MS Neg	1750	121.029	243	65-85-0	C00180	HMDB01870	3123983	3.22641e+06	7.86824e+06	4.87087e+06	5135533	4939521	10345597	4782359	5280914	6.49029e+06	6.89948e+06	5.3892e+06	5.24729e+06	4.12867e+06	5905604	5457071	4129754	5062379	4830209	4639269	3.91481e+06	4.78801e+06	6.71203e+06	8068924	5.14197e+06	4525299	5.93654e+06	4825901	5.75486e+06	5.5128e+06	11413594	4.60317e+06	4923690	6.05463e+06	5.90612e+06	5.25454e+06	5.38884e+06	4968574
3576	catechol sulfate	Xenobiotics	Benzoate Metabolism	35320	LC/MS Neg	1906	188.986	3083879	4918-96-1		HMDB59724	14124223	15238075	9402361	27262970	26113544	5162193	20690826	30051126	22806858	21862948	14662860	6.11802e+06	12620671	24545674	30509960	17609368	21041594	23479638	22089166	8484164	34250328	12167576	28314916	8390424	4338203	14013838	36472972	33156162	24803640	16097112	11915737	4875075	21252046	10733658	11984366	14516220	18546974	14251764
3578	O-methylcatechol sulfate	Xenobiotics	Benzoate Metabolism	46111	LC/MS Neg	2344	203.002	22473			HMDB60013	617173	1.58644e+06	1.19227e+06	1.55767e+06	1.98368e+06	218676	3.90273e+06	5.32732e+06	3.63806e+06	2.81366e+06	1.58139e+06	267461	1619007	2.99835e+06	2.16374e+06	893140	2.73554e+06	899240	2.49435e+06	582900	1.52583e+06	1415057	1.59061e+06	131067	472620	799972	3.95381e+06	2.72838e+06	2.80318e+06	1.28265e+06	1.24024e+06	268579	3.39636e+06	1.02665e+06	1.72319e+06	1.3058e+06	957112	713276
3579	3-methyl catechol sulfate (1)	Xenobiotics	Benzoate Metabolism	46165	LC/MS Neg	2790	203.002					133778	128616	145177	2.20082e+06	35935.9		1.04015e+06	4.84051e+06	670812	377282	381098	1.20855e+06	447026	3942665	460060	34596.7	1.56187e+06	587083	1.59798e+06	330611	65935.9		218153	272286	153264	139418	263155	311135	415782	529881	386252	104325	1.23253e+06	126744	206271	411906	406738	248476
3581	4-methylcatechol sulfate	Xenobiotics	Benzoate Metabolism	46146	LC/MS Neg	2665	203.002					3.56656e+06	6716099	7.84216e+06	5.81337e+06	14203822	1.12062e+06	58924732	4888800	143119872	5.2015e+06	9466154	5698436	12910703	9289845	1.91223e+06	8569547	6462041	10968014	3.4721e+06	3.62265e+06	7813698	3931517	6.32526e+06	2.27191e+06	21331722	1.4306e+06	9200302	6570090	7.86005e+06	5.60032e+06	8507160	661273	14258301	65598.3	41668148	5536120	6892557	8946809
3591	4-ethylphenyl sulfate	Xenobiotics	Benzoate Metabolism	36099	LC/MS Neg	3580	201.023		123-07-9	C13637		1.47778e+06	893321	472182	862912	198713	88612	581110	210610	1.20459e+06	354092	2.66173e+06	625278	212082	2.53897e+06	1.16634e+06	2.5699e+06	399034	552687	2.35532e+06	510319	853088	769785	795675	317184	347330	440237	2.59637e+06	1.71728e+06	859070	417790	1.67847e+06	50950.5	1.29646e+06	96666.4	1.95646e+06	1487998	20636482	921927
3592	4-vinylphenol sulfate	Xenobiotics	Benzoate Metabolism	36098	LC/MS Neg	3320	199.007	6426766	2628-17-3	C05627	HMDB04072	3199239	4.6043e+06	6.78876e+06	4809375	889634	3.82103e+06	3.49165e+06	3335585	5.47799e+06	6.28356e+06	4.09689e+06	1.42488e+06	21145976	6400207	7874796	1.46229e+06	4.06806e+06	3708960	14426655	1.34533e+06	853418	11122243	1.53077e+06	1.8652e+06	3.78827e+06	26520248	11986816	1.46477e+06	3.75578e+06	6174768	4436568	1.50494e+06	2992334	4.83148e+06	2816140	3742789	2.03126e+06	5.57884e+06
3604	3-methoxycatechol sulfate (1)	Xenobiotics	Benzoate Metabolism	48763	LC/MS Neg	2163	218.997					60261	589721	395052	4455060	85285	239216	11768178	1.71788e+06	3041293	190750	216809	476093	1.54914e+06	4704768	7.0605e+06	944621	3.0175e+06	2782603	5317990	425710	59623.4	496828	415360	127084	803868	388444	423989	404799	260706	629733	138374	2.08492e+06	1558039	1.87008e+06	60231.6	271056	1.01293e+06	1.05915e+06
3606	methyl-4-hydroxybenzoate sulfate	Xenobiotics	Benzoate Metabolism	48429	LC/MS Neg	2873	230.997					16038.3	59656.3	122484	35771.1		2.79245e+06	77092.5		49831.9		367935	674152	2.71239e+06	216267	126087	6713661	10745520	48001652	195658	874504	1.22416e+06	25629.3	33308.4		118412	120731	518271		88401.3	53431.9		1.51095e+06	813750	2.10052e+06	1.08765e+06	13850236	263434	799196
3608	propyl 4-hydroxybenzoate sulfate	Xenobiotics	Benzoate Metabolism	48460	LC/MS Neg	3971	259.028		162338-10-5								1.34563e+06			446213	241538			94738.5			899835	2224423	6.73367e+06				41472.4										81206.4	98035	226627	98612.8	336376
3613	p-cresol sulfate	Xenobiotics	Benzoate Metabolism	36103	LC/MS Neg	2890	187.007	4615423	3233-57-7		HMDB11635	121869184	159094048	225112768	124754920	223525712	50100048	144808464	22309818	141193360	380918208	385972960	340995232	203905216	20967574	97721040	137244288	84480552	233197840	53565432	153969072	189110384	221983536	121408568	56535316	144649712	21530510	103191880	167543616	169631632	83807776	223709968	11041923	224509472	6107184	179360896	418719040	406984320	252018112
3620	o-cresol sulfate	Xenobiotics	Benzoate Metabolism	36845	LC/MS Neg	2796	187.007	11615528				454062	502887	500463	613227	466394	633670	1.26529e+06	843918	449806	830995	562745	690157	490880	712113	745261	306364	417676	453751	552530	476322	506781	514068	353840	400242	463509	477687	329220	278295	353269	317030	375039	1.0142e+06	898056	958320	335930	671633	346068	575808
3624	3-(3-hydroxyphenyl)propionate sulfate	Xenobiotics	Benzoate Metabolism	45415	LC/MS Neg	1294	245.012	187488	86321-32-6				39026.3	33800.2	47668.1	75130.6		1.05593e+06		260003	28767.8			47875.2	321219	647984	179281	427954	315708	471646				311991			336813	182289	140792	35517.7				382641	300106	284266	408940	70150.5
3627	3-(3-hydroxyphenyl)propionate	Xenobiotics	Benzoate Metabolism	35635	LC/MS Neg	1980	165.056	91	621-54-5	C11457	HMDB00375		352705	407127	692669			1.43061e+06	427203	1.03521e+06	364746	253384	233723	526726	1.70146e+06	1.94456e+06	167572	2.57777e+06	906097	2.38426e+06	273152			1.16933e+06	234896	505040	1.08148e+06	354979	615255	468736	399776			2.14249e+06	1.05601e+06	1.2341e+06	816330	417141	494684
3629	3-phenylpropionate (hydrocinnamate)	Xenobiotics	Benzoate Metabolism	15749	LC/MS Neg	2860	149.061	107	501-52-0	C05629	HMDB00764	1599323	1950288	2280704	6504043	2034680		241101	338012	3010616	4683939	2893666	932541	2879103	676714	654472	2780726	3737260	2849433	1324269	1624129	1756826	1112417	892625	514347	1.22456e+06	357904	5992874	2726367	4378408	3407976	2.64095e+06	80369	227278	679275	4269708	9578146	2698519	2736560
3631	caffeine	Xenobiotics	Xanthine Metabolism	569	LC/MS Pos Early	2106	195.088	2519	58-08-2	C07481	HMDB01847	464562	1.3215e+06	420697	41545332		322552	34145104	59458912	203835	7669213	8.00618e+06	2.02862e+06	1.93946e+06	28593454	2.82684e+06	4.01599e+06	19366480	8168113	8.23583e+06	5.25144e+06	1000800	3.48127e+06	1.31795e+06		409231	380067		1.88962e+06		1.35296e+06		2.57972e+06	1.8954e+06	2.28026e+06		4986016	13080733	2579289
3632	paraxanthine	Xenobiotics	Xanthine Metabolism	18254	LC/MS Pos Early	1810	181.072	4687	611-59-6	C13747	HMDB01860	397669	1.57912e+06		7184668			5613555	2254548		2.78139e+06	1.62021e+06	961392	1.26988e+06	4260312	1.04906e+06	676419	6.35623e+06	1.3641e+06	4.33505e+06	2668866	261261	1.46529e+06						674526	523624	722545		572473	977609	668916	186498	1.38745e+06	2.06814e+06	854492
3633	theobromine	Xenobiotics	Xanthine Metabolism	18392	LC/MS Pos Early	1600	181.072	5429	83-67-0	C07480	HMDB02825	36363284	78360024	21442442	62687272	4.81377e+06	23683202	114372296	7448409	3.27665e+06	66910680	9135875	33755260	63414540	145932992	78339648	146729424	112885104	206749568	74143808	108812240	91703960	13940607	79020352	7504035	37516720	1.37193e+06	31262364	35386516	51605544	13790511	1303418	77571536	18492190	15172824	22521362	27946436	30277050	118025272
3634	theophylline	Xenobiotics	Xanthine Metabolism	18394	LC/MS Pos Early	1870	181.072	2153	58-55-9	C07130	HMDB01889	709296			5357466			5239793	550839		1.56561e+06	1471108	378131	1.31655e+06	1.44245e+06	698114		3.82311e+06	1.09025e+06	2312570	1.4878e+06	290873	559272						631578		634289		442330	830974	499035	399761	1.07768e+06	1.40711e+06	793440
3635	1-methylurate	Xenobiotics	Xanthine Metabolism	34395	LC/MS Pos Early	1461	183.051	69726	708-79-2	C16359	HMDB03099				325597			649775			264853			235679	207126	195174		706543		525053	178590		70910.4			53924.1								127430			151593	96924.4
3636	7-methylurate	Xenobiotics	Xanthine Metabolism	39598	LC/MS Polar	1930	181.037	69160	612-37-3	C16355	HMDB11107	649229	1.08559e+06	80585.1	304030		207460	4344780			1.5519e+06		487605	1.32441e+06	1.64861e+06	2.2203e+06	1.55793e+06	1.99737e+06	2.60817e+06	1.7191e+06	1016645	798491	82291.1	1.6636e+06		131417		775852	252280	1.11779e+06			1.16488e+06	336644		238675	446235	228520	805123
3637	1,3-dimethylurate	Xenobiotics	Xanthine Metabolism	32391	LC/MS Neg	1671.4	195.052	70346	944-73-0		HMDB01857	94080.1	88787.8		1.41096e+06			1.45514e+06	96314.7		430003	142924	104277	293833	285634	158243	129704	863697	130216	771990	241380	14146.8	168560			53060.7			118623	30302.2	123269		61667.2	179044	154423	59631	179779	274801	95923.7
3638	1,7-dimethylurate	Xenobiotics	Xanthine Metabolism	34400	LC/MS Neg	1578.6	195.052	91611	33868-03-0	C16356	HMDB11103	163251	209825		2.89176e+06			4.18318e+06	284225		1.87358e+06	538159	304022	614001	607445	365539	266369	3.1649e+06	740163	1.64846e+06	643005	76395.8	489671	150432		76536.5		84540.5	273004	104114	248752		218386	482321	299144	77048.1	1.28012e+06	1.202e+06	189429
3639	3,7-dimethylurate	Xenobiotics	Xanthine Metabolism	34399	LC/MS Neg	1418.2	195.052	83126	13087-49-5	C16360	HMDB01982	152845	164160	50398.8	224295		74312.9	390868			205704		90613.3	198581	351313	262330	536026	215001	483682	258019	237522	240029		281016		113478		87655.3	32808.1	172581			225391	33508.3	38264	96241.1	85056.1	48709.3	167890
3640	1,3,7-trimethylurate	Xenobiotics	Xanthine Metabolism	34404	LC/MS Neg	1985	209.068	79437	5415-44-1	C16361	HMDB02123				1.8672e+06			1359304	937470		242862	106553			583600			565786	163750	193896	94717		96455.7														311198	213366
3641	1-methylxanthine	Xenobiotics	Xanthine Metabolism	34389	LC/MS Neg	1568.8	165.042	80220	6136-37-4	C16358	HMDB10738	422879	651525		4.25422e+06			3.99761e+06	700157		1.30112e+06	391809	713705	1.68667e+06	1.74616e+06	897051	465500	5.12161e+06	344655	4346301	1.30376e+06		923552	522175		240172		359692	527797	110866	185046		279025	524627	393264	215197	956201	1.93745e+06	252483
3642	3-methylxanthine	Xenobiotics	Xanthine Metabolism	32445	LC/MS Neg	1700	165.042	70639	1076-22-8	C16357	HMDB01886	1.39066e+06	2.07147e+06	759586	1.78547e+06		642643	5672018	245107	161693	3464678	339063	1.21379e+06	5.54342e+06	6332432	3.35844e+06	3712448	4.95327e+06	9851345	3694851	3.29948e+06	2.45049e+06	386822	3778431	634859	1.10268e+06		1.33377e+06	593783	3.56313e+06	588272		2981783	677118	726354	944972	1.20754e+06	964803	3536651
3643	7-methylxanthine	Xenobiotics	Xanthine Metabolism	34390	LC/MS Pos Early	1350	167.056	68374	552-62-5	C16353	HMDB01991	1.19139e+06	1.79624e+06	621471	1.2879e+06	193226	509043	3.6671e+06	168768	114341	1.82276e+06	147593	925316	3.49947e+06	4.96275e+06	2.41581e+06	3.28302e+06	2974759	4.26858e+06	2.4455e+06	2135206	1.66883e+06	308843	3.68572e+06	346739	965636		1.31106e+06	553912	2.44461e+06	324660		1.87012e+06	652877	353974	798411	687440	514713	1171498
3644	5-acetylamino-6-amino-3-methyluracil	Xenobiotics	Xanthine Metabolism	34424	LC/MS Polar	1710	197.068	88299	1196153-01-1	C16366	HMDB04400	1.14408e+06	997047		22837316			31665090	225415		4.04786e+06	1921177	1.57564e+06	4691947	3.85311e+06	2.32526e+06	2.02953e+06	10251135	3.0045e+06	10209628	3816110	515313	1.82556e+06	688234		728240	165758	924795	1.03492e+06	1.01326e+06	1.9883e+06		838618	3798018	809596	739549	2.41639e+06	5.77537e+06	279535
3645	5-acetylamino-6-formylamino-3-methyluracil	Xenobiotics	Xanthine Metabolism	34401	LC/MS Polar	1424	225.063	108214	85438-96-6	C16365	HMDB11105				2.36087e+06			2243260	163736		358263							327748	457062		304338					199553							92457.8	341513	192210		269340	440106	176312
3647	caffeic acid sulfate	Xenobiotics	Xanthine Metabolism	53254	LC/MS Polar	1307	258.992				HMDB41708				1.03686e+06	97625.7			2.6329e+06	1.56909e+06	969653			61367.5	7563558	414070		815848		4.89962e+06	187466	2.03932e+06	95790.2	1.66147e+06				434227		288914		91916.3		252561	199390	2.03122e+06	1.00561e+06		359002
3648	cotinine	Xenobiotics	Tobacco Metabolite	553	LC/MS Pos Early	2213	177.102	854019	486-56-6		HMDB01046														141569											1.26727e+06	544104
3649	hydroxycotinine	Xenobiotics	Tobacco Metabolite	38661	LC/MS Pos Early	2030	193.097	10219774	34834-67-8		HMDB01390																									231407
3652	3-hydroxycotinine glucuronide	Xenobiotics	Tobacco Metabolite	43470	LC/MS Neg	1745	367.115	183115	132929-88-5		HMDB01204																									56865
3662	2-piperidinone	Xenobiotics	Food Component/Plant	43400	LC/MS Pos Early	1675	100.076	12665	675-20-7		HMDB11749	36889284	21697546	24360854	19660686	24092568	38700736	32180674	63227116	24427308	37900520	19974514	18911532	24440340	26386410	34961708	19978658	32110064	32509882	27278116	32895892	18427062	62819152	53415276	38208216	45519036	49337500	31665818	19712770	25998696	51322372	34171624	32868544	27232680	47081648	33995332	32610466	27635694	26520782
3745	2,3-dihydroxyisovalerate	Xenobiotics	Food Component/Plant	38276	LC/MS Polar	1050	133.051	677	1756-18-9	C04039	HMDB12141	535307	177020	894850	1.87602e+06	2655362	2.23074e+06	502911	474585	13973877	3.76408e+06	578190	272259	214581	3.42181e+06	562545	5591773	547791	978824	28617090		6.68811e+06	295925	686740	1.13172e+06	451049	4725033	460390	397341	645352	525787	481385	1.40097e+06	851112	864481	868123	2.86778e+06	361102	455414
3775	gluconate	Xenobiotics	Food Component/Plant	587	LC/MS Polar	2922	195.051	10690	527-07-1	C00257	HMDB00625	10578365	10215313	9909577	8749576	12623429	11390186	13291094	11000244	14091289	15858606	9135174	15090253	10951713	9194735	11507859	12628124	15087020	12398406	16227240	12845051	9933536	8821016	9811297	20985378	9176337	9079291	9209427	7745403	11239771	10839804	10696202	18204068	17422462	11905924	13272447	17749320	11246085	13115966
3783	alliin	Xenobiotics	Food Component/Plant	41494	LC/MS Pos Early	1470	178.053	87310	556-27-4	C08265	HMDB33592	5.46793e+06	438799	836072	909541	548865			1703787	1.83018e+06	285389	6.37473e+06	657050	5417430	3.92742e+06	3.30176e+06	66922.4	343396	179626	1378920	541236	78170.9	1.32651e+06	173491	357045	936622	561882	590030	697937	510447	323449	653681	407056	138902	416751	1.74913e+06	591905	956997	623486
3784	N-acetylalliin	Xenobiotics	Food Component/Plant	45404	LC/MS Neg	1467	218.049					942235	84367.6	123976	158717	135563			701814	258653		498124	48761.4	604792	535671	351536		237406		927346			117740		43997.4	51153.5	109558	39636.1	131964	41777.4		155818	18376.2	133705	358411	294732	82314	133066
3815	cinnamoylglycine	Xenobiotics	Food Component/Plant	38637	LC/MS Neg	3127	204.067	709625	16534-24-0		HMDB11621	393045	573240	588527	607294	455477		48331.7	82011.6	245725	1.95328e+06	801223	405405	1.37553e+06	146184	106095	543700	1.86147e+06	1.03633e+06	184039	1.2785e+06	543577	549427	215393	316534	235459	151894	1.21811e+06	844088	784051	1.03795e+06	738497	18495.6	29387.2	275040	835589	2.47064e+06	808148	830183
3837	dihydroferulic acid	Xenobiotics	Food Component/Plant	40481	LC/MS Neg	1928	195.066	14340	1135-23-5			162992			473003		136042	247201	510258	200524					181430				122496	341942		171378	312362	1.04047e+06	141604	160129	887317	138600	175334	112226	81837.6	168785	239497	215372	295191		224880	166776
3846	ergothioneine	Xenobiotics	Food Component/Plant	37459	LC/MS Pos Early	850	230.096	3032311	58511-63-0	C05570	HMDB03045	2.51804e+06	3.90723e+06	2.49957e+06	2581458	7057915	5.13151e+06	5990743	3.23434e+06	4.6738e+06	2.2181e+06	5.84198e+06	1618416	1.45291e+06	3078992	3.04741e+06	2.4844e+06	2.25363e+06	2.43209e+06	8533979	1.30712e+06	3.75733e+06	1.46863e+06	1.88738e+06	6416269	9946153	5329343	2806112	3562351	2.2504e+06	1.91527e+06	8.37088e+06	4543899	6.72248e+06	4547987	3.9943e+06	3.20954e+06	6235984	2262588
3848	erythritol	Xenobiotics	Food Component/Plant	20699	LC/MS Polar	1491	167.056	222285	149-32-6	C00503	HMDB02994	847845	865475	1.29034e+06	1.10897e+06	1.15526e+06	983209	1.05517e+06	1.41165e+06	2.47597e+06	2.7107e+06	949210	1.20945e+06	1.34804e+06	1.63934e+06	950577	1470533	4.67184e+06	1.66002e+06	2.76109e+06	1.04285e+06	549642	840655	1322431	1.89339e+06	1.03185e+06	1.15744e+06	860428	502223	1.95043e+06	987011	1.32817e+06	1.40241e+06	1.64064e+06	1.12643e+06	1.36459e+06	2.15831e+06	1.00974e+06	1.47923e+06
3851	ferulic acid 4-sulfate	Xenobiotics	Food Component/Plant	47114	LC/MS Neg	1200	273.007	6305574	86321-29-1		HMDB29200				131880		42743.4	306255	2.37759e+06	353092	1.11989e+06				1.33926e+06		100007	590799		131160		153584	239374	390222	26383.7		174278	496816	69599.6	36727.4		28833.8	36767.8	129739	205100	489361	588412		40807.8
3872	homostachydrine*	Xenobiotics	Food Component/Plant	33009	LC/MS Pos Early	1750	158.118	441447	1195-94-4	C08283	HMDB33433	5.00856e+06	3.41595e+06	2.78777e+06	2804370	1193913	2.46428e+06	2573402	2513355	1.77319e+06	1.82425e+06	4515208	1.75247e+06	4456255	4.81487e+06	3.12535e+06	1.39978e+06	4.65047e+06	1.52315e+06	2.82323e+06	2.03298e+06	1.98568e+06	1.71451e+06	2.54091e+06	1.40321e+06	17886482	2.39631e+06	3.34906e+06	1.60553e+06	1735879	3.00218e+06	3.74802e+06	2.54025e+06	2104252	3.03585e+06	2.10779e+06	3.25739e+06	1.61013e+06	1.50789e+06
3898	methyl indole-3-acetate	Xenobiotics	Food Component/Plant	1584	LC/MS Pos Early	3380	190.086	74706	1912-33-0		HMDB29738	57531.2	98803.9		120678	151170		303416	52675.4		242964	142287									114197				146041	158597						99920.2		220203		55777.3	146018
3901	N-(2-furoyl)glycine	Xenobiotics	Food Component/Plant	31536	LC/MS Neg	1525	168.03	21863	5657-19-2;5657-19-2		HMDB00439	36616.9	90316.8		429238		46930.1	638236	4376770	349087	1309505		54638.7	94154	4.59918e+06	116761	176838	158085	83081.7	372865			75000.2	98214.5	76503.9	25533.6	83640.4	136231	130078	67116.1	59226.7			1.51371e+06	86774.5	172162	2.05751e+06		36094.5
3923	phytanate	Xenobiotics	Food Component/Plant	598	LC/MS Neg	5908	311.296	26840	14721-66-5	C01607	HMDB00801	8977410	16384387	25800194	19419648	12536145	17335910	7174733	7301185	6.44523e+06	15191037	19936482	11235074	8064395	19813842	7.13824e+06	2090853	19446400	21410470	22833784	14248908	7.29513e+06	9333904	18675902	18034310	9939302	10011867	3.75998e+06	5.58344e+06	8.31024e+06	13719519	10699922	17641746	6620308	8.38282e+06	9300717	7706318	10698393	5874149
3928	piperine	Xenobiotics	Food Component/Plant	33935	LC/MS Pos Late	1168	286.144	638024	94-62-2	C03882	HMDB29377	4.6641e+06	25226912	1.30379e+06	20041130	12757670	2.45339e+06	664938	5.32168e+06	6.52659e+06	3.21596e+06	8895741	2768851	667273	25979188	5494885	12857818	1552039	3.80188e+06	5.73995e+06	2413072	4324003	2.41195e+06	10985802	4.05509e+06	310352	4126924	9751438	26965436	4.83e+06	4690319	5802378	7.8193e+06	3342996	19287600	5.55291e+06	5.03168e+06	33320822	19095662
3937	quinate	Xenobiotics	Food Component/Plant	18335	LC/MS Polar	2432.9	191.056	6508	77-95-2	C00296	HMDB03072	1.54233e+06	1.20241e+06	951303	48646384	5.45811e+06	821035	22678314	69050208	1471702	18125366	1.26481e+06	996889	39138396	52075232	4741415	643579	28782730	1.25403e+06	65396996	19780814	28808098	1.09755e+06	2.38422e+06	515843	308526	503018	11002023	5.92618e+06	3.13438e+06	27572846	671180	5.29326e+06	19971132	2.82853e+06	2650536	20837594	19176614	570700
3942	saccharin	Xenobiotics	Food Component/Plant	21151	LC/MS Neg	2000	181.992	5143	81-07-2	D01085	HMDB29723		358754							144299	366454	2.55665e+06	77894.2	930120		284528	128223	451604	538458				664976		273907		48304.7		89687.4				79405.1				463646
3944	acesulfame	Xenobiotics	Food Component/Plant	48569	LC/MS Neg	1581	161.987	36573	55589-62-3		HMDB33585			35767.6			37605.4	2.2957e+06		23526.7			406864							95194.6		3.19051e+06	7.58348e+06											739296
3945	S-allylcysteine	Xenobiotics	Food Component/Plant	43239	LC/MS Pos Early	2690	162.058	98280	21593-77-1		HMDB34323	22697524	2.02578e+06	2078942	3.26329e+06	2.09688e+06	772499	29766.3	5.16514e+06	12249249	558718	5.18069e+06	1.04848e+06	13013842	28337162	8469265	243077	2909552	1.75342e+06	6.2073e+06	2.50136e+06	56086.9	2.77722e+06	369308	1.1726e+06	3287329	2.96008e+06	1.67383e+06	2568229	1.01084e+06	2.15966e+06	7523561	2.94372e+06	1.22053e+06	3.84796e+06	5405776	2.16972e+06	1448617	1.28686e+06
3954	solanidine	Xenobiotics	Food Component/Plant	39788	LC/MS Pos Late	1010	398.342	65727	80-78-4	C06543	HMDB03236				94201.1								486448		82314.3					76704.1				80005.3		73861.7					136470		444114		180916				170852
3962	stachydrine	Xenobiotics	Food Component/Plant	34384	LC/MS Pos Early	1440	144.102	115244	4136-37-2	C10172	HMDB04827	220000464	85731192	273505120	61910176	89431592	585224256	1192338176	259161296	217989984	149903280	201927168	476437312	241222800	306790240	24639436	19746054	170688960	79062344	226395168	35173104	144306176	75313112	1698467328	26357150	250759584	387723488	241196704	49331992	295682560	54234760	300793504	113270856	593927808	188540720	496680576	673042112	72845192	460845952
3969	tartarate	Xenobiotics	Food Component/Plant	15336	LC/MS Neg	615.3	149.009	444305	87-69-4;6106-24-7	C00898	HMDB00956	103422	376854	176024	194065	436607	311145	344161	269215	836323	996975	360344		176169	484920		263912	68622.2	344193	2716399	350883	440238		363003	335600	192244	198632	270413	246298	355812	222417	357705	236665	290379	143019	587299	1.45241e+06		1.68239e+06
3970	theanine	Xenobiotics	Food Component/Plant	22206	LC/MS Pos Early	2180	175.108	439378	3081-61-6	C01047	HMDB34365	604279	35140.6		239227			18731640			363931	368293						159290	190229		139946							437042					30251484	647446			390047	602615
3972	thymol sulfate	Xenobiotics	Food Component/Plant	36095	LC/MS Neg	4410	229.054		89-83-8	C09908	HMDB01878	6639619	454032	12647848	5.57924e+06	1.12874e+06	515892	639478	1788355	4865596	287033	12789821	181219	1.17242e+06	14126266	4570992		1.07653e+06	293143	1.19176e+06	3698183	493435	810947	3.13249e+06	5.14569e+06	494183	1402102	2.20572e+06	464338	278223	177980	1.29496e+06	1.88628e+06	3.24866e+06	4.12691e+06	3.00281e+06	2.31313e+06	5.70645e+06	418714
3984	4-allylphenol sulfate	Xenobiotics	Food Component/Plant	37181	LC/MS Neg	3805	213.023					762508	1.4714e+06	275790	623386	481790	651430	1.00066e+06	1.16713e+06	5090709	965440	267802	609592	599560	1.29485e+06	421122	236672	892795	1.02334e+06	6.56743e+06	3.74899e+06	3.17525e+06	437402		353517	6.09872e+06	2.10902e+06	581231	695653	220792	177555	643532	508293	1.2167e+06	552079	644639	1.60556e+06	958892	991209
3985	methyl glucopyranoside (alpha + beta)	Xenobiotics	Food Component/Plant	46144	LC/MS Neg	1070	193.072					318177	223823	344275	254182	453619	643224	1.19651e+06	291437	248982	166077	285902	390539	580451	590135	274820	358397	136564	509580	712725	270193	446034	242330	2.23364e+06	3099893	231568	684486	179953	209250	247889	336498	408414	207395	647653	291055	687846	974918	113594	508247
4012	4-vinylguaiacol sulfate	Xenobiotics	Food Component/Plant	48442	LC/MS Neg	3354	229.018								112498		87216.5	2.14786e+06	5532025	257203	1.0418e+06				1.73015e+06	20445.8	72501.4	199051		131594			97331.2	56074.5			199668							624425	159024	129687	579690
4013	pyrraline	Xenobiotics	Food Component/Plant	48428	LC/MS Pos Early	2750	255.134	122228	74509-14-1		HMDB33143	232130	86279.4		232449			339433		167212	449260		106073	165717		189634	403671		138824	195380	62325.9		209960	95981.8	56522.5		253413	275750		135335		111569	139718	247891	220496	89545.6	518121
4014	umbelliferone sulfate	Xenobiotics	Food Component/Plant	48674	LC/MS Neg	2440	240.981	129659	69526-88-1				99910.5	27287.4	64498.3		74506.7		292310									45462.6	54614.9			418686		232870			862821		57826.3	105381
4015	daidzein sulfate (2)	Xenobiotics	Food Component/Plant	48728	LC/MS Neg	3330	333.008					33127.3					31341.9		808428						95740.6	1.67581e+06	82847.8															167863		131293			57971.7
4017	eugenol sulfate	Xenobiotics	Food Component/Plant	48715	LC/MS Neg	3782	243.033	180632	95480-60-7			154196	570039		2544198			184617	1.06247e+06	2062758	306679			93096.7	437101	55023.5	1.42653e+06	127094		646008	97044.3	7331089	30295.1	133510	388474		208070	37858.9				45796.3	773564	347305	187538	860415	381678		123620
4021	2-keto-3-deoxy-gluconate	Xenobiotics	Food Component/Plant	48141	LC/MS Polar	1900	177.041	161227	17510-99-5	C00204	HMDB01353	2.59189e+06	2.63267e+06	692773	1.15541e+06	2.73011e+06	2.02486e+06	3.92157e+06	2.05373e+06	2.24946e+06	3562691	1.27371e+06	2.48876e+06	1.35413e+06	3.01198e+06	1882970	1.78713e+06	2155807	1530523	3.68051e+06	2.06453e+06	1.26963e+06	1.38785e+06	1.84415e+06	4.15562e+06	2.05308e+06	1.89124e+06	2.1237e+06	1.21934e+06	1.21218e+06	1.96176e+06	2.75264e+06	4.77561e+06	5.5917e+06	3.88631e+06	3.67405e+06	6362926	2536464	1.55273e+06
4023	isoeugenol sulfate	Xenobiotics	Food Component/Plant	48997	LC/MS Neg	3893	243.033								81090.8			843601				41212.7			220954			20813.4				85236.6	92695.2		17570.9	29628.1		54814.7	34650.4	97154		52382.1		36049.1			34025.4
4088	tartronate (hydroxymalonate)	Xenobiotics	Bacterial/Fungal	20693	LC/MS Neg	610	118.999	45	80-69-3	C02287	HMDB35227	1.6018e+06	3345038	2.6009e+06	2.12925e+06	3.09436e+06	10908047	10767556	7510701	17334440	17330850	24475174	26535498	20372748	19335708	12111346	10424479	9159545	20558804	14832602	19617654	17289314	8.3692e+06	15519113	16887926	11073433	10110337	6.24145e+06	5812674	7.36012e+06	5636811	9163617	5392277	5.79829e+06	4403214	21779864	15413275	16133860	26374688
4120	N-methylpipecolate	Xenobiotics	Bacterial/Fungal	47101	LC/MS Pos Early	1932	144.102	11286529	41447-17-0			50724048	34103724	54544684	7077538	15413604	10529394	9376600	10762856	12988828	18253670	12767952	36763488	14170090	12612179	3.42311e+06	9202068	8874361	47978144	9437611	11612658	41629692	9765266	12599888	6886814	4334240	43443132	42813340	28929204	51924272	6.41391e+06	12052852	15384524	7.46892e+06	11686583	15623757	19404986	12590431	50975020
4142	4-acetamidophenol	Xenobiotics	Drug - Analgesics, Anesthetics	12032	LC/MS Neg	2173.7	150.056	1983	103-90-2	C06804	HMDB01859						12652654	2.34334e+06	312776												45218.2					46378.1							3.71329e+06			682653	2.83187e+06		525418
4143	3-(N-acetyl-L-cystein-S-yl) acetaminophen	Xenobiotics	Drug - Analgesics, Anesthetics	45721	LC/MS Neg	2094	311.071	83967	52372-86-8								1.0525e+06	339767																									345506				940828
4144	4-acetaminophen sulfate	Xenobiotics	Drug - Analgesics, Anesthetics	37475	LC/MS Neg	1792	230.013	83939	10066-90-7;32113-41-0	C06804	HMDB59911				28126.4		27193776	9278445	1.15015e+06							412975					1.23615e+06					1.3361e+06							10398747	430099		1.35803e+06	110852000		1246258
4145	4-acetamidophenylglucuronide	Xenobiotics	Drug - Analgesics, Anesthetics	15736	LC/MS Neg	1400	326.088	83944	120595-80-4		HMDB10316						20817488	5195556	272048							67364.1					135067					341279							7.42244e+06	158529		831829	32970572		887085
4146	2-hydroxyacetaminophen sulfate*	Xenobiotics	Drug - Analgesics, Anesthetics	33173	LC/MS Neg	1674	246.008	86290013									5907628	1842607	310931	56748						115253					103457					311594							2342255	70005		429126	7.53448e+06		799515
4147	2-methoxyacetaminophen sulfate*	Xenobiotics	Drug - Analgesics, Anesthetics	47031	LC/MS Neg	1949	260.023	86290014									1.78977e+06	602497																									724583			67860.4	1378445
4148	2-methoxyacetaminophen glucuronide*	Xenobiotics	Drug - Analgesics, Anesthetics	33161	LC/MS Neg	1633	356.099	14367271									1.11686e+06	307388																									455260			30032.7	1258793
4149	3-(cystein-S-yl)acetaminophen*	Xenobiotics	Drug - Analgesics, Anesthetics	34365	LC/MS Pos Early	2420	271.075	5233914									1655611																										315906				2.46363e+06
4153	2-acetamidophenol sulfate	Xenobiotics	Drug - Analgesics, Anesthetics	48580	LC/MS Neg	2251	230.013	181671	40712-60-5			225173		453832	361519	938045		480720		340901	318660				307640	893673	300424	75475	366074				472375			45507.9	1.7161e+06	369705	325087	415658	367726	544930		329392		201725	330559
4159	ibuprofen	Xenobiotics	Drug - Analgesics, Anesthetics	17799	LC/MS Neg	4925	205.123	3672	15687-27-1	D00126	HMDB01925
4160	2-hydroxyibuprofen	Xenobiotics	Drug - Analgesics, Anesthetics	43330	LC/MS Neg	3462	221.118	10443535	51146-55-5		HMDB60920
4162	carboxyibuprofen	Xenobiotics	Drug - Analgesics, Anesthetics	43333	LC/MS Neg	1920	235.098	10444113	15935-54-3		HMDB60564
4163	ibuprofen acyl glucuronide	Xenobiotics	Drug - Analgesics, Anesthetics	38366	LC/MS Neg	4976	381.156	163959	115075-59-7
4253	quinine	Xenobiotics	Drug - Antibiotic	39767	LC/MS Pos Late	721	325.191	2728270	130-95-0							254491
4308	4-hydroxycoumarin	Xenobiotics	Drug - Cardiovascular	37445	LC/MS Neg	2470	161.024	54682930	1076-38-6	C20414		86912.7	111751	182597	337189	128729				294439	172493	160058		198528				136529	292804	119986	84769.4	185703	124226		144787		110514	194746	292253	155401	388188	178742				116522	310732
4407	fluoxetine	Xenobiotics	Drug - Psychoactive	44619	LC/MS Pos Late	1025	310.141	3386	59333-67-4	D00326					3101787																										1478774
4408	norfluoxetine	Xenobiotics	Drug - Psychoactive	37252	LC/MS Pos Late	1008	296.126	4541	83891-03-6		HMDB60551				1.8088e+06																										1430273
4410	sertraline	Xenobiotics	Drug - Psychoactive	39757	LC/MS Pos Late	1070	306.081	68617	79559-97-0	C07246	HMDB05010																	1086150
4411	venlafaxine	Xenobiotics	Drug - Psychoactive	38623	LC/MS Pos Late	848	278.212	5656	93413-69-5	C07187	HMDB05016							2825916																										3701125
4412	O-desmethylvenlafaxine	Xenobiotics	Drug - Psychoactive	43334	LC/MS Pos Early	3253	264.196	125017	300827-87-6	D07793	HMDB60532							25253590																										22044236
4414	N,O-didesmethylvenlafaxine glucuronide	Xenobiotics	Drug - Psychoactive	52358	LC/MS Pos Early	2902	426.212		1021933-99-2		HMDB61167							977093																										700952
4437	THC carboxylic acid	Xenobiotics	Drug - Psychoactive	61836	LC/MS Neg	5263	343.192	107885											199316						79729.3									237474			518111								795001
4438	THC carboxylic acid glucuronide	Xenobiotics	Drug - Psychoactive	61848	LC/MS Neg	5224	519.224												343991															318158			542704								1.68392e+06
4443	cetirizine	Xenobiotics	Drug - Respiratory	54745	LC/MS Pos Late	1052	389.163	2678	83881-51-0	C07778	HMDB05032
4454	salicylate	Xenobiotics	Drug - Topical Agents	1515	LC/MS Polar	802	137.024	338	69-72-7	C00805	HMDB01895	1.27449e+06	1464326	1.28606e+06	3.074e+06	3277221	2.64918e+06	2.0325e+06	2153597	2.31373e+06	2548201	1.04793e+06	975479	4.15427e+06	2687779	2.33204e+06	2.45635e+06	1.74641e+06	5.17686e+06	2376780	1.41951e+06	2.33595e+06	1.28866e+06	1.94281e+06	1.71056e+06	1.2954e+06	1.73507e+06	1.84437e+06	1.71731e+06	3206052	2.84005e+06	980870	2.36987e+06	1.0153e+06	3.03315e+06	1.88535e+06	1.98692e+06	1.34014e+06	2.05895e+06
4458	hydroquinone sulfate	Xenobiotics	Drug - Topical Agents	35322	LC/MS Neg	1395	188.986	161220	123-31-9	C00530	HMDB02434	260606	155910	208195	73835.1		142261	377205	365275	104421	723561	68993.7	41132.4	146008	232328	288654	155175	52515	100484	155992			386922	128405	45123	100425	545734	194392	113552	137118	259862	266384	125216	123242	292181	104030	125451		67972.7
4468	4-phenylbutyrate	Xenobiotics	Drug - Other	43337	LC/MS Neg	3500	163.077	4775	1821-12-1		HMDB00543	2162835	2.84889e+06	2.77179e+06	2.53857e+06	2.87837e+06	3.00664e+06	3244777	2.96323e+06	4541108	2993911	3613328	3420838	2807795	3596092	3.17738e+06	3.08745e+06	2.99915e+06	2.8841e+06	4.36817e+06	2.46097e+06	2.66186e+06	3043508	3.3216e+06	2.27043e+06	3.8507e+06	3.61306e+06	4107654	3311533	3.49478e+06	3.81405e+06	3.37097e+06	3171607	3460089	4281471	4207186	3.56889e+06	3.69449e+06	2637353
4471	4-acetylphenyl sulfate	Xenobiotics	Drug - Other	44620	LC/MS Neg	2375	215.002	4684006				28729.4			87785			134960	91714.9	74051.5	211306			46202	137678		93023.3	43380.2	39623.8	88333.3		22828.8	123351	28539.6			104483	295307	112198	109070		35602.9		84148.4	51346.3	39511.6	167050	118589	60165.6
4482	S-carboxymethyl-L-cysteine	Xenobiotics	Drug - Other	47897	LC/MS Pos Early	1490	180.032	1080	638-23-3	C03727	HMDB29415	46407.5	175933	235702	335525				164302			55655.9			124418					65971.7		99409.9			177035			127655	141770	162399	136121	125880	102834	114028	214428
4515	diglycerol	Xenobiotics	Chemical	40700	LC/MS Pos Early	818	167.091	42953	627-82-7			319089	182840	242049	301903	168146	102993	215616	840217	298504	708012	319692	266301	315368	258834	357690	361401	349996	469592	384903	318038	267631	324186	707796	165765	195596	428497	1160184	850670	534771	312248	270719	226808	500066	190278	235324	442974	175318	255836
4522	sulfate*	Xenobiotics	Chemical	46960	LC/MS Neg	616	96.9601	1118	14808-79-8	C00059	HMDB01448	175966544	195089680	234508128	204321216	192206672	166054960	195649424	186404656	216429280	238400128	199768448	221854896	215626304	198628512	201406144	185171776	236486368	166042720	269423392	187203952	169453616	211053872	183158640	198068976	213895168	202756640	195804048	165164560	214180016	207184640	226040656	192693120	176390352	170663840	231747088	232195232	194775040	260852992
4525	O-sulfo-L-tyrosine	Xenobiotics	Chemical	45413	LC/MS Neg	990	260.023	514186				3120158	1379911	2809090	1639105	1.45901e+06	1492791	2085356	1785596	1737067	3.46496e+06	1903834	1475516	1602362	2.08856e+06	2040604	1695665	1811971	1554919	1702276	1.56201e+06	1034186	1617236	1966687	2375473	2748715	2983503	3120635	1309453	2681623	1959912	1.51957e+06	1680961	2066616	1852735	1950192	3257656	2014477	1606461
4529	ethyl glucuronide	Xenobiotics	Chemical	39603	LC/MS Neg	793	221.067	152226	17685-04-0		HMDB10325				1.86623e+06		255509	198152		1.81538e+06	265634	129032	181887		434890				62398.1	448713		263175			146948	228156	1.14151e+06					94644			88971.2	243120		71432.7	149429
4541	3-acetylphenol sulfate	Xenobiotics	Chemical	48693	LC/MS Neg	2477	215.002								29180.1			67427.3	388000						208592	44670.9	66498.6	103316	83018.3	120773				61486.2										81955.1
4543	2-aminophenol sulfate	Xenobiotics	Chemical	43266	LC/MS Neg	1677	188.002	181670			HMDB61116	1.47724e+06	717720	3.62773e+06	2.75343e+06	4.97011e+06	444287	2.51883e+06	794437	2.654e+06	2.26325e+06	524780	796022	659380	2551172	3.55305e+06	1.0089e+06	742367	2.77463e+06	1.32744e+06	468954	375237	2.56141e+06	470684	289301	916803	5070868	2.04559e+06	1.96974e+06	2.13406e+06	3.54672e+06	2.55794e+06	1951654	1.64574e+06	1.58571e+06	586265	1.53826e+06	197681	649214
4587	dimethyl sulfone	Xenobiotics	Chemical	43424	LC/MS Pos Early	832	95.0161	6213	67-71-0	C11142	HMDB04983					202716	271669	204579		197907	440679		303208		129539	228852	381527	359477			187529	1.91906e+06	362539		179359	223050	284882		158844	130621	97012.3	255179				167383	425061	303269
4600	lanthionine	Xenobiotics	Chemical	42002	LC/MS Pos Early	1730	209.059	98504	3183-08-02			482519	282724	325567	1.3597e+06	296108	788896	1.20575e+06	238994	364756	608407	162072	192132	884920	293494	338398	182780	574587		499042	179223	839424	451664	172737	380307	386477	750745	382186	325842	307593	102957	310445	557430	172061	249313	486084	401036	321250	391992
4618	perfluorooctanesulfonic acid (PFOS)	Xenobiotics	Chemical	57564	LC/MS Neg	5233	498.93	74483	1763-23-1	C18142	HMDB59586	317438	223181	294204	661798	746469	256450	736077	312442	192732	494422	423614	306974	418612	443939	278732	424550	212418	351142	636089	270904	265859	294171	365714	81853.1	217036	134360	388520	165386	241604	535137	844194	255025	674752	334672	112668	512756	398427	269437
4627	succinimide	Xenobiotics	Chemical	41888	LC/MS Polar	2155	116.035	11439	123-56-8	C07273		562783	815152	611583	572436	605441	643929	395812	759823	1.0696e+06	839317	672284	447972	638569	1.40347e+06	625694	412723	502731	593839	795025	630554	482618	534941	915147	585652	798501	630011	617802	889830	735901	627345	955367	679560	532101	981674	654090	613634	457663	837665
4638	4-hydroxychlorothalonil	Xenobiotics	Chemical	48441	LC/MS Neg	4427	244.908	34217	28343-61-5			865660	876744	811897	1.64886e+06	1.00841e+06	1.61643e+06	751834	1.93117e+06	1259647	1.5914e+06	3794619	1306791	1.46857e+06	1942943	2.36611e+06	1.15941e+06	1284561	1.80465e+06	1.53923e+06	1.8804e+06	2.05943e+06	2.23964e+06	1.65459e+06	4774525	1.60768e+06	1.6238e+06	916054	1.16231e+06	880891	1.45207e+06	1.16529e+06	1677125	857986	2.29754e+06	1.14896e+06	1.52165e+06	3788496	1.39417e+06
4642	1,2,3-benzenetriol sulfate (2)	Xenobiotics	Chemical	48762	LC/MS Neg	1709	204.981						81306.8	72393.5	4.09628e+06		43842.1	3.39887e+06	857538	468172	53922.3		89698.4	728545	2.36624e+06	963572	491364	833862	3.83987e+06	3.74266e+06	349596			49209.1	32862.6	84717.9	70374.8	75940.9	37928.6	38128.9	100501		821650	357046	813596		266395	739784	1.16436e+06
4643	2-methoxyresorcinol sulfate	Xenobiotics	Chemical	48445	LC/MS Neg	1863	218.997		1446269-78-8						470605			673227	260568					27857.6	144008	108548		77240.6	367409	603405													80885.1	41846.2					85854.7
4644	3-hydroxypyridine sulfate	Xenobiotics	Chemical	48448	LC/MS Neg	1595.5	173.987		1955-23-3			265696	713095	272890	5366172	907218	207099	4936550	46703916	314398	2283728	667122	238385	1743727	31910094	597380	1.21014e+06	2.41888e+06	441108	4.42084e+06	573314	1.83721e+06	315543	343566	93831.5	59128.8	289299	2208284	1.63462e+06	1.22278e+06	2.03488e+06	561704	187228	4412835	459057	527471	2.87927e+06	1.19777e+06	226934
4655	6-hydroxyindole sulfate	Xenobiotics	Chemical	48698	LC/MS Neg	2498	212.002					596905	473445	1.82195e+06	1.24807e+06	844685	780801	747699	255250	1.01601e+06	2.16361e+06	968696	982919	1.25593e+06	187924	487993	664984	963925	993190	1.16313e+06	1.17735e+06	882412	1011455	1.17006e+06	896684	606420	752449	950912	537866	982108	1.0697e+06	904181	365062	340444	251204	1.48335e+06	2.21767e+06	1.01911e+06	1.03852e+06
4659	thioproline	Xenobiotics	Chemical	53231	LC/MS Pos Early	1250	134.027	93176	34592-47-4			9727628	10867663	10320965	11165014	6936768	7199543	7.9444e+06	8797931	5028456	2.8818e+06	3918235	2130086	3.49484e+06	7936245	5792787	5282205	5087304	3291184	7372542	6346260	4.72108e+06	7.64896e+06	6.97985e+06	7.39458e+06	9969192	5.66171e+06	8509800	7306227	8914598	8.02804e+06	10077333	8.07172e+06	8217246	9509143	5.66392e+06	3.7823e+06	5462231	3901528
5959	Total PC	Phospholipid SUM	Phosphatidylcholines	54661	DMS-MS							1517.02	1848.01	1799.83	1454.38	1747.4	1848.24	1605.44	1567.85	1824.27	2119.09	1715.58	2157.16	1743.95	1458.94	1400.76	1847.34	2264.26	2099.05	1899.65	1611.97	1625.58	1349.83	1341.38	1651.5	2230.59	2034.29	1553.88	2092.96	1385.78	1346.75	1874.02	1937.29	2011.13	1820.89	1834.42	2000.3	1941.37	2208.51
5960	Total LPC	Phospholipid SUM	Lysophosphatidylcholines	54664	DMS-MS							288.997	363.351	275.776	306.351	292.484	283.106	257.598	224.204	321.95	364.129	266.064	296.992	305.95	274.156	285.339	313.048	331.749	201.024	356.354	258.164	235.379	294.891	318.787	250.254	372.422	304.028	307.51	359.638	217.019	240.471	355.852	263.59	256.975	248.988	321.466	360.134	331.658	247.553
5961	Total PE	Phospholipid SUM	Phosphatidylethanolamines	54662	DMS-MS							90.1986	116.714	145.623	117.466	174.637	83.3378	126.751	108.696	108.947	142.059	92.4398	137.863	133.013	86.8347	89.4534	147.783	134.146	153.768	134.564	122.108	117.191	105.078	124.504	91.3539	178.899	105.309	96.4755	128.432	124.601	123.167	144.189	99.0252	178	118.801	149.953	147.759	136.565	209.714
5962	Total LPE	Phospholipid SUM	Lysophosphatidylethanolamines	54665	DMS-MS							4.042	5.9493	4.6261	6.9811	4.0686	5.6841	5.9707	4.982	5.8205	7.429	3.9708	5.1793	4.4624	4.4012	4.3203	7.6693	8.8816	5.8396	5.9532	5.4405	4.6479	5.2536	8.0533	5.6501	5.8464	6.4866	5.5373	8.4056	3.6804	3.8186	5.5536	5.0092	5.9393	4.4271	5.4521	6.2489	5.292	6.0898
5963	Total PI	Phospholipid SUM	Phosphatidylinositols	54663	DMS-MS							19.5377	22.7845	24.6408	19.1863	24.6018	22.3622	19.8493	25.3371	25.236	29.5012	20.1012	28.5697	26.1799	24.6635	17.7241	32.6992	38.7846	35.0066	23.6941	23.1622	21.5224	18.0095	22.2701	19.885	29.3852	33.6095	24.9048	33.4419	15.529	19.1196	25.2769	26.4046	28.8629	28.3457	28.2335	28.9329	21.6605	35.3559
5964	Total CER	Sphingolipid SUM	Ceramides	54667	DMS-MS							5.0345	6.0469	5.4655	6.8356	4.8208	4.4004	6.9448	5.738	6.5664	8.1971	5.9425	6.2899	5.8057	6.0683	3.9373	5.3276	7.762	5.2137	6.3182	5.0767	4.5558	5.3216	4.5027	8.6158	7.9204	7.0274	4.6072	6.6728	4.0623	6.3607	4.0747	4.9475	8.6467	7.3759	6.828	8.1624	7.453	5.5582
5965	Total DCER	Sphingolipid SUM	Dihydroceramides	54670	DMS-MS							1.6794	1.7755	1.3577	1.6016	1.2916	1.3144	2.0461	1.5089	1.8566	2.3352	1.5417	2.2703	1.6787	1.8488	1.256	1.6753	1.9777	1.4358	2.1525	1.3961	1.3187	1.5845	1.2979	2.0445	1.6604	2.1687	1.3909	1.9843	1.1616	1.8009	1.3579	1.7564	2.2314	1.7997	1.9979	1.8335	2.2955	2.1298
5966	Total HCER	Sphingolipid SUM	Hexosylceramides	54668	DMS-MS							3.6293	5.1827	5.1273	3.941	3.7514	2.9801	3.8519	3.9901	3.6428	4.2248	4.9419	5.4368	4.9497	3.241	3.354	4.7032	5.172	4.5457	3.4564	5.8247	3.6173	3.0531	3.9962	4.127	3.6529	4.2147	3.5129	5.3357	4.9919	3.6432	3.7288	3.7505	3.9674	5.1454	3.8488	4.327	5.0018	4.1667
5967	Total LCER	Sphingolipid SUM	Lactosylceramides	54669	DMS-MS							2.1441	3.9332	3.2638	2.3423	3.1005	1.7501	1.8843	2.3197	2.4553	2.0323	3.577	2.7976	3.275	2.0489	2.0442	3.0358	2.5632	3.0537	2.2201	3.0179	2.7426	2.3386	2.4888	1.94	2.1428	2.6596	2.188	3.3609	3.0364	2.5237	3.3904	2.2814	1.9351	2.4804	2.4301	1.9138	3.5506	2.5312
5968	Total SM	Sphingolipid SUM	Sphingomyelins	54666	DMS-MS							440.211	547.722	542.298	551.135	564.168	428.05	511.361	501.777	502.598	571.308	552.183	696.383	638.746	474.282	448.277	587.319	641.729	631.486	566.519	508.549	510.421	491.198	486.404	453.873	549.418	508.878	428.834	606.833	515.087	520.715	549.134	525.399	593.858	579.717	548.52	566.33	622.729	662.114
5969	Total FFA	Neutral Complex Lipids SUM	Free Fatty Acids	54660	DMS-MS							318.613	383.252	408.845	329.803	353.354	358.336	292.321	288.235	306.524	327.776	532.056	412.53	335.926	338.698	370.394	333.428	280.327	455.037	321.692	462.106	425.141	375.987	439.208	350.726	453.536	375.511	282.726	319.481	333.164	386.174	386.197	330.628	272.529	393.028	290.615	332.789	362.75	351.129
5970	Total CE	Neutral Complex Lipids SUM	Cholesteryl Esters	54657	DMS-MS							2837.72	3356.38	3007.19	3204.28	3066.71	2743.63	2910.24	2453.7	3283.74	3199.67	3144.69	3814.04	2719.55	2872.11	2419.47	3240.02	3595.79	2757.27	3599.43	3114.44	2708.31	2580.6	2171.44	2898.26	3729.12	2881.99	2655.08	3480.27	2639.62	2894.42	3089.19	2927.45	3504.88	2566.43	3342.22	3130.97	4329.36	3592.08
5971	Total DAG	Neutral Complex Lipids SUM	Diacylglycerols	54659	DMS-MS							16.2119	15.3296	20.6785	18.0171	23.0367	32.3365	44.4391	28.7066	35.1726	35.7054	18.3449	19.4479	15.57	24.5509	16.1989	19.4263	33.9446	17.5552	20.6528	18.3747	16.2545	15.5293	14.1457	18.3352	50.3072	26.2461	11.3121	20.9705	11.3137	19.2182	22.5014	26.192	41.7982	24.3356	36.6206	37.4818	18.105	21.1569
5972	Total TAG	Neutral Complex Lipids SUM	Triacylglycerols	54658	DMS-MS							612.462	549.219	671.422	825.741	808.74	1312.46	2129.1	1358.53	1596.51	1508.75	656.686	657.673	612.701	1260.29	623.376	779.212	1852.12	759.645	845.939	705.373	548.861	612.429	553.428	756.141	2420.85	1132.74	457.969	1135.9	379.082	908.155	756.432	1113.36	2183.72	1118.02	1818.48	1718.39	977.319	1008.37
5974	PC(12:0/16:1)	Phosphatidylcholine	PC Ester	53820	DMS-MS																								0.0775
5975	PC(12:0/18:1)	Phosphatidylcholine	PC Ester	54335	DMS-MS							0.1352	0.2645	0.2223	0.1977	0.2219	0.188	0.2741	0.1859	0.1848	0.2997	0.176	0.2061	0.239	0.1632	0.1857	0.1598	0.6292	0.6993	0.1844	0.2934	0.5405	0.1999	0.3786	0.1575	0.3874	0.3438	0.1658	0.2443	0.125	0.2432	0.1593	0.2004	0.3661	0.1754	0.1909	0.1935	0.1956	0.288
5976	PC(12:0/18:2)	Phosphatidylcholine	PC Ester	53290	DMS-MS							0.134	0.1941	0.1391	0.1726	0.1452		0.1298	0.0978	0.111	0.2547	0.1363	0.1586	0.1013			0.1089	0.2451	0.3202	0.1884		0.2078	0.1888	0.2936	0.1311	0.1889	0.1711	0.1261	0.1686	0.075	0.1207	0.1534	0.1172	0.1174	0.1137	0.1407	0.153	0.1337	0.1323
5977	PC(12:0/18:3)	Phosphatidylcholine	PC Ester	53821	DMS-MS
5979	PC(12:0/20:1)	Phosphatidylcholine	PC Ester	53291	DMS-MS																																						0.0901
5982	PC(12:0/20:4)	Phosphatidylcholine	PC Ester	53488	DMS-MS																															0.1426										0.1122
5988	PC(14:0/14:0)	Phosphatidylcholine	PC Ester	53293	DMS-MS							0.0895	0.1242	0.3498	0.1052	0.0721	0.1185	0.0968	0.0849	0.0871	0.1418	0.0623	0.1524	0.0611	0.0557	0.0466		0.4001	0.4418	0.0863	0.1684	0.3902		0.1586	0.0654	0.2445	0.1418	0.0749		0.0724	0.0515	0.1202	0.098	0.1792	0.0819	0.0734	0.0989	0.1055	0.0724
5990	PC(14:0/16:1)	Phosphatidylcholine	PC Ester	54151	DMS-MS							0.2515	0.3635	0.9138	0.2952	0.1963	0.4467	0.3679	0.4069	0.3352	0.3861	0.2748	0.5673	0.2424	0.2347	0.1592	0.1772	0.6535	0.912	0.2105	0.4357	0.5108	0.2118	0.2656	0.1904	0.7761	0.4698	0.1854	0.4503	0.1718	0.2015	0.4054	0.439	0.5123	0.3351	0.2743	0.4015	0.2886	0.4068
5991	PC(14:0/18:1)	Phosphatidylcholine	PC Ester	53996	DMS-MS							4.2907	6.3478	9.8228	4.445	4.2446	6.0924	5.2214	6.139	4.9873	6.8959	3.3221	7.3787	4.7209	4.3178	3.0949	2.2082	9.9175	13.229	4.7307	6.8966	7.9879	2.6453	5.529	5.0589	8.8815	8.7578	3.5586	6.1838	4.0458	3.0306	5.4623	6.1103	7.4368	5.4302	6.3677	6.2363	4.0475	6.4027
5992	PC(14:0/18:2)	Phosphatidylcholine	PC Ester	54152	DMS-MS							3.3568	4.6445	7.4738	4.8324	5.2198	6.522	4.2252	4.8852	4.1814	6.1269	3.6615	6.7607	4.4913	3.8044	3.3287	2.597	6.2799	13.9869	4.8625	5.9728	8.7504	3.1549	6.0801	4.8531	8.2259	5.566	3.1868	5.7085	3.7481	2.6524	4.3926	6.2802	5.6466	5.1934	4.8766	5.1355	4.2934	5.1928
5993	PC(14:0/18:3)	Phosphatidylcholine	PC Ester	53294	DMS-MS							0.1082	0.1755	0.386	0.1745	0.1317	0.1895	0.1768	0.1892	0.1317	0.1647			0.135	0.1394	0.1191		0.3346	0.3131	0.2326	0.2088	0.2156		0.1288	0.156	0.1815	0.2479	0.142	0.5205	0.1203		0.1538	0.2157	0.1629	0.1864	0.1196	0.1215	0.107	0.1521
5995	PC(14:0/20:1)	Phosphatidylcholine	PC Ester	54337	DMS-MS												0.0879	0.1323											0.1029							0.1232										0.0997
5996	PC(14:0/20:2)	Phosphatidylcholine	PC Ester	53652	DMS-MS							0.1117		0.1682	0.1639	0.1475	0.1796	0.0946	0.0849	0.1475	0.1171		0.2009	0.0743	0.1165	0.1342		0.1664	0.3607	0.1281	0.2014	0.2168		0.0912	0.1409	0.257	0.1996		0.1551	0.102		0.1569	0.1743	0.213	0.1073	0.2018	0.135	0.1527	0.1898
5997	PC(14:0/20:3)	Phosphatidylcholine	PC Ester	53823	DMS-MS							0.7543	1.0896	1.685	0.7478	1.3884	1.4552	0.9824	0.8305	0.8158	1.1484	0.452	1.4871	0.7178	0.5822	0.6256	0.3696	0.9636	2.6058	1.0879	1.5571	1.3464	0.3241	0.7463	0.8751	2.5265	1.0637	0.5808	1.1131	0.7745	0.5212	1.0979	1.2734	1.71	0.8618	1.1832	1.3299	0.6894	1.2394
5998	PC(14:0/20:4)	Phosphatidylcholine	PC Ester	54338	DMS-MS							2.108	2.9242	4.7526	2.0746	4.1438	3.2705	2.7262	1.418	3.2376	3.8964	1.9714	4.0468	1.9756	1.4079	2.0066	1.7634	3.1034	3.387	3.4174	4.5741	4.0827	1.5456	2.3966	1.721	6.4592	2.4151	1.7983	2.8866	2.6697	1.5029	3.8425	3.1381	3.1678	1.586	3.8932	3.748	2.9273	4.1935
5999	PC(14:0/20:5)	Phosphatidylcholine	PC Ester	54523	DMS-MS							0.1916	0.3729	0.4306	0.2671	0.3176	0.3861	0.2714	0.2584	0.1539	0.3529	0.2751	0.3171	0.1668	0.1894	0.171		0.2964	0.1868	0.4193	0.4521	0.4698		0.1738		0.3703	0.3132	0.2728	0.6594	0.1797	0.1819	0.3423	0.2137	0.3428	0.2092	0.2474	0.3324	0.2927	0.3385
6002	PC(14:0/22:4)	Phosphatidylcholine	PC Ester	54153	DMS-MS							0.1866	0.327	0.3602	0.2803	0.25	0.4	0.1572	0.1652	0.3817	0.2444	0.1676	0.3595	0.1745	0.211	0.2306	0.1949	0.2166	0.2832	0.2199	0.4098	0.2045	0.1597	0.225	0.1258	0.4101	0.2051	0.2002	0.4473	0.1665	0.158	0.287	0.3039	0.2588		0.2464	0.3022	0.2074	0.3027
6003	PC(14:0/22:5)	Phosphatidylcholine	PC Ester	53998	DMS-MS							0.362	0.6423	0.7931	0.3383	0.5795	0.6349	0.2898	0.3761	0.5295	0.8131	0.3547	0.5362	0.2622	0.3655	0.4102	0.3679	0.646	0.5979	0.4211	0.5773	0.638	0.2886	0.3771	0.2277	0.9202	0.3669	0.3006	0.7016	0.3533	0.2863	0.5729	0.6292	0.526	0.3173	0.53	0.7311	0.3568	0.566
6004	PC(14:0/22:6)	Phosphatidylcholine	PC Ester	53999	DMS-MS							0.6068	1.0867	1.3313	0.618	1.6067	1.1073	0.9901	0.7503	1.0101	1.165	1.1461	1.3671	0.8451	0.6735	0.6925	0.6999	1.2776	1.1821	1.1525	1.2943	2.1763	0.3301	0.5994	0.6458	2.1822	0.7702	0.6039	1.0686	0.6301	0.5854	1.2773	1.2212	0.8379	0.6908	1.1833	1.089	1.164	1.5957
6005	PC(15:0/14:1)	Phosphatidylcholine	PC Ester	54524	DMS-MS																											0.2437
6006	PC(15:0/16:1)	Phosphatidylcholine	PC Ester	54525	DMS-MS							0.3426	0.3243	0.3973		0.2343	0.3902	0.2589	0.3484	0.2101	0.3344		0.5976	0.183	0.2144			0.3917	0.3913	0.1968	0.4032			0.2016		0.2291			0.3181	0.2074	0.1896	0.2439	0.3991	0.3741	0.2151	0.2453	0.2693	0.3489	0.3164
6007	PC(15:0/18:1)	Phosphatidylcholine	PC Ester	54526	DMS-MS							1.1564	1.4491	1.4416	0.8837	0.8951	0.846	1.1572	1.3292	1.1177	1.5328	1.1367	1.6412	0.9291	0.7689	0.753	0.6022	1.7385	1.7125	1.1387	1.249	0.7164	0.7848	1.101	1.1474	0.7428	0.9969	0.9183	1.1526	0.936	0.8204	1.3125	1.1274	1.1129	0.8664	1.3484	1.5263	1.2265	1.2954
6008	PC(15:0/18:2)	Phosphatidylcholine	PC Ester	54154	DMS-MS							1.5382	1.5043	1.342	1.134	1.1663	1.4485	1.3274	1.3552	1.1905	1.5535	1.4303	1.8223	1.1756	0.9282	1.0844	0.9329	1.7906	2.2837	1.3386	1.3428	0.8912	1.0979	1.5421	1.4208	0.8374	0.9078	0.9791	1.4911	1.2101	0.7655	1.2446	1.655	1.327	1.1038	1.3554	1.4554	1.7976	1.4111
6009	PC(15:0/18:3)	Phosphatidylcholine	PC Ester	54155	DMS-MS									0.1822
6010	PC(15:0/20:3)	Phosphatidylcholine	PC Ester	54339	DMS-MS							0.4362	0.5065	0.5431	0.2819	0.5871	0.5675	0.5538	0.4364	0.4688	0.6174	0.4917	0.7938	0.2672	0.3448	0.3525	0.2883	0.4705	0.8594	0.5144	0.551	0.5054	0.2668	0.2882	0.4387	0.5472	0.3211	0.4527	0.5731	0.3333	0.3508	0.5905	0.6632	0.7298	0.3213	0.6239	0.6553	0.4074	0.7379
6011	PC(15:0/20:4)	Phosphatidylcholine	PC Ester	53295	DMS-MS							0.9625	0.7456	1.0023	0.4536	0.8764	0.9319	0.8321	0.5176	0.7212	1.043	0.8005	1.5514	0.7284	0.3776	0.5411	0.6326	0.8257	0.8839	0.9157	1.129	0.8536	0.5414	0.7735	0.5654	0.8893	0.4975	0.558	0.6294	0.9142	0.3513	0.9736	1.249	0.7414	0.4624	1.055	0.9515	0.8835	1.2673
6012	PC(15:0/20:5)	Phosphatidylcholine	PC Ester	54156	DMS-MS									0.2673						0.1199												0.2112															0.2035
6014	PC(15:0/22:5)	Phosphatidylcholine	PC Ester	54000	DMS-MS							0.3003		0.209		0.2156		0.2484		0.1918	0.2772		0.3659	0.129					0.1767							0.1948						0.271	0.3895	0.2703		0.2585	0.2444		0.2751
6015	PC(15:0/22:6)	Phosphatidylcholine	PC Ester	53654	DMS-MS							0.6155	0.2115	0.353	0.2246	0.4103	0.5135	0.3827	0.3518	0.2813	0.5148	0.6699	0.6361	0.2345	0.3258	0.3195	0.2914	0.5556	0.2329	0.4109	0.4032	0.4908	0.3722	0.2358	0.4762	0.3754	0.3292	0.4644	0.3018	0.2539	0.2272	0.4417	0.514	0.513	0.2466	0.3785	0.3543	0.4219	0.511
6016	PC(16:0/12:0)	Phosphatidylcholine	PC Ester	54527	DMS-MS							0.2373	0.2735	0.4765	0.37	0.3346	0.2595	0.3808	0.2357	0.459	0.6075	0.2608	0.3954	0.2336	0.2872	0.2556	0.2381	0.9203	0.9163	0.4122	0.3863	0.6243	0.3607	0.4432	0.4054	0.8008	0.4097	0.248	0.4725	0.1794	0.3925	0.2771	0.2856	0.683	0.289	0.4184	0.3451	0.2444	0.3829
6017	PC(16:0/14:0)	Phosphatidylcholine	PC Ester	53490	DMS-MS							1.7461	2.8597	5.5973	2.5467	1.5582	2.0847	2.1041	1.9083	2.1851	3.4178	1.8129	3.0091	1.6938	1.4229	1.5797	1.0684	6.6154	5.5246	2.4077	3.4211	4.4722	1.2123	2.6468	1.5603	4.5421	2.8704	1.1061	2.197	1.3202	0.9847	2.9635	2.7758	3.3962	1.5774	2.1614	3.1251	2.1483	2.821
6018	PC(16:0/14:1)	Phosphatidylcholine	PC Ester	54340	DMS-MS									0.3121	0.1042			0.0937	0.1001									0.5475	0.2128					0.0983		0.1346	0.1184							0.2161	0.0718
6019	PC(16:0/16:0)	Phosphatidylcholine	PC Ester	53655	DMS-MS							13.4671	43.1171	17.0529	23.5732	19.3992	14.0195	18.7403	13.3986	40.9032	28.8117	16.9613	20.2578	15.726	20.6634	24.8851	19.6241	41.0237	19.2907	21.3579	22.6295	13.8722	17.9254	12.2934	18.6087	29.278	17.4504	13.0713	47.1502	10.4845	20.2219	32.7098	16.5499	33.2913	14.3412	28.6895	30.5968	20.0146	19.4278
6020	PC(16:0/16:1)	Phosphatidylcholine	PC Ester	53491	DMS-MS							8.8236	10.0297	25.0538	9.6569	4.3569	18.1399	12.6635	16.604	12.5048	13.1474	7.9467	15.7705	6.0509	7.8092	5.735	6.9	15.298	20.3254	8.5843	8.9591	6.7594	5.1732	6.4157	8.3116	25.4447	17.3573	4.4941	16.6666	6.0151	7.8364	10.8994	15.4724	17.6074	12.6833	10.933	15.1699	9.5003	12.9909
6021	PC(16:0/18:0)	Phosphatidylcholine	PC Ester	54157	DMS-MS							10.9888	46.8301	14.6792	22.6215	16.4034	13.1552	19.5409	12.1658	36.6329	26.233	12.8098	16.9125	15.5988	21.6736	21.263	15.6036	45.9892	14.8924	17.6013	22.0149	12.7268	14.7124	10.2386	16.3376	25.6631	17.5291	14.1971	50.2505	10.066	19.6053	29.5975	12.8669	39.2188	13.0425	25.902	28.265	15.5559	17.4727
6022	PC(16:0/18:1)	Phosphatidylcholine	PC Ester	53656	DMS-MS							214.545	297.956	327.885	227.003	200.972	248.746	247.625	295.017	291.836	324.787	240.229	301.929	259.055	218.438	185.666	249.376	365.585	352.529	276.88	237.852	183.098	197.023	190.035	260.157	326.026	389.932	212.653	321.352	201.999	221.705	268.74	248.196	322.607	305.696	282.064	315.34	274.168	330.953
6023	PC(16:0/18:2)	Phosphatidylcholine	PC Ester	54341	DMS-MS							419.854	460.863	456.861	437.672	449.363	492.407	392.041	496.81	442.258	545.317	521.243	545.804	500.004	378.132	423.18	557.546	615.622	741.552	518.469	394.407	438.071	479.329	444.439	519.96	515.935	554.909	428.301	558.774	386.901	338.825	460.482	535.498	485.804	597.414	448.099	501.264	597.954	585.393
6024	PC(16:0/18:3)	Phosphatidylcholine	PC Ester	53825	DMS-MS							5.3909	8.2012	14.3753	12.6523	6.9889	9.9002	9.8167	13.2677	8.4248	9.3876	6.8611	11.0741	8.3969	7.4509	6.7096	4.5361	18.2386	11.3063	15.781	8.472	6.417	4.6061	5.8942	7.4415	9.0893	13.5922	8.2532	17.584	7.7725	8.8678	7.8627	10.9419	10.8276	13.4115	7.456	10.2242	8.2442	9.3337
6025	PC(16:0/18:4)	Phosphatidylcholine	PC Ester	54001	DMS-MS									0.3164	0.2497	0.1192	0.1256	0.1401	0.1489									0.3792	0.116	0.137				0.1013		0.1441	0.2152						0.1455	0.1788			0.1617
6026	PC(16:0/20:1)	Phosphatidylcholine	PC Ester	53657	DMS-MS							0.8588	1.7397	0.9003	1.0354	0.8871	0.7921	0.9581	0.9259	1.5095	1.4831	1.1226	1.273	1.1161	1.1445	1.0558	1.095	1.2362	1.255	1.1399	1.2019	0.821	0.6834	0.6694	1.0393	1.3641	1.5141	1.2121	1.6702	0.6342	0.982	1.1085	0.9868	1.368	1.0115	1.2402	1.5087	0.9882	1.6642
6027	PC(16:0/20:2)	Phosphatidylcholine	PC Ester	54528	DMS-MS							5.0085	4.9634	5.4127	5.1335	5.5265	5.6627	6.3522	5.1431	6.5241	7.6262	4.904	8.1403	4.3241	5.8436	5.3436	4.4302	5.7484	8.7758	5.5089	6.1641	4.749	3.464	3.1126	5.4631	8.6114	5.7882	4.627	5.6336	3.5997	3.8376	5.5221	6.1806	8.2783	5.447	6.5281	7.5596	6.2638	9.5289
6028	PC(16:0/20:3)	Phosphatidylcholine	PC Ester	53296	DMS-MS							57.4277	58.2879	68.9897	42.4676	84.6776	83.8512	59.5767	62.5761	72.4343	77.9439	43.8593	85.2045	53.8646	55.5416	49.1607	50.4575	61.8526	101.511	70.3748	72.3176	44.403	34.4118	39.6483	62.4504	103.633	66.3287	46.0838	59.0128	47.2468	42.3188	75.5753	80.1083	92.4807	68.11	69.0413	83.5639	54.036	77.1
6029	PC(16:0/20:4)	Phosphatidylcholine	PC Ester	54158	DMS-MS							149.872	140.521	213.71	99.9831	185.971	215.719	165.113	103.438	214.436	209.812	154.733	254.791	152.648	90.875	117.678	207.579	178.399	167.063	183.359	163.672	142.732	87.6345	111.302	101.976	283.62	177.879	111.823	163.96	154.25	88.9264	209.501	225.552	189.052	119.945	208.302	201.21	168.121	260.042
6030	PC(16:0/20:5)	Phosphatidylcholine	PC Ester	54159	DMS-MS							17.1672	21.0891	29.2118	13.3327	19.7063	26.8437	19.817	20.6493	16.2911	30.3716	29.0024	29.6013	10.2519	8.5387	10.0631	10.9451	22.3062	12.9393	25.0969	21.1017	22.4889	5.2024	10.476	9.6754	25.4848	22.2747	19.609	23.0957	13.5737	22.6498	17.1137	22.6975	23.5812	21.9381	16.45	26.4183	19.4561	26.428
6031	PC(16:0/22:1)	Phosphatidylcholine	PC Ester	54160	DMS-MS																																												0.0933
6032	PC(16:0/22:2)	Phosphatidylcholine	PC Ester	54002	DMS-MS										0.1157		0.113			0.1041							0.1183	0.1227		0.1155							0.116		0.1303			0.1325							0.1453
6033	PC(16:0/22:4)	Phosphatidylcholine	PC Ester	54161	DMS-MS							4.6533	3.7654	7.0832	3.5128	4.597	6.4798	4.3655	3.3952	5.7352	6.7277	2.9061	5.7903	3.7687	3.675	3.7991	5.7468	4.5978	5.9058	5.2281	4.5405	3.1682	2.5435	3.2729	2.9664	9.0041	5.3611	3.7083	5.9146	4.4494	2.6175	5.166	5.6161	6.5155	3.575	6.0239	7.4706	3.5716	5.7648
6034	PC(16:0/22:5)	Phosphatidylcholine	PC Ester	54529	DMS-MS							23.3621	21.6919	28.5205	12.4683	21.6225	30.3767	19.7387	18.7226	27.0578	36.0966	17.383	25.3852	17.8876	20.1967	16.5245	24.0955	24.1764	19.3638	24.5481	24.0841	19.4662	12.7413	14.972	13.6771	29.4213	21.6429	18.1575	24.947	18.4115	15.9839	20.6425	27.9296	27.5519	21.2108	31.4166	34.6954	19.5205	21.578
6035	PC(16:0/22:6)	Phosphatidylcholine	PC Ester	54003	DMS-MS							69.751	62.7111	80.2818	41.8037	91.5617	80.375	70.7459	71.1269	83.6204	84.8664	125.548	122.148	88.9522	57.1321	52.8859	79.7535	68.9727	57.8959	80.4585	65.6171	107.819	35.8951	34.2407	58.6894	113.981	62.7602	57.7505	62.7948	55.9653	58.3956	108.15	89.4404	72.6575	80.5668	87.6297	86.0054	104.47	127.356
6036	PC(17:0/14:1)	Phosphatidylcholine	PC Ester	54342	DMS-MS										0.1675	0.1912	0.3508	0.3966		0.3476	0.4564	0.3151	0.4296			0.3171	0.3172	0.4545			0.3758	0.3275			0.3103	0.3737					0.3696	0.2782	0.3332	0.3896		0.3112			0.3967
6037	PC(17:0/16:1)	Phosphatidylcholine	PC Ester	53658	DMS-MS							0.4888	0.4842	0.5394	0.3874	0.4529	0.5488	0.5961	0.3112	0.4693	0.6347	0.5755	0.7126	0.3183	0.4055	0.3528		0.6145	0.3604	0.4732	0.5093	0.2888	0.2852	0.3233	0.3792	0.3996	0.2574	0.3335	0.8515	0.2974	0.4029	0.586	0.448	0.6651	0.3445	0.4648	0.7226	0.4381	0.6149
6038	PC(17:0/18:1)	Phosphatidylcholine	PC Ester	54162	DMS-MS							1.7548	2.8051	1.6986	1.6298	1.818	1.5926	2.0801	1.6273	2.2405	2.6187	1.8159	2.2777	1.6983	1.8208	1.5371	1.2118	2.6822	1.6293	2.1885	2.2373	1.1697	1.5519	1.593	1.6741	1.5704	1.7897	1.8907	2.4984	1.6248	1.9844	2.4237	1.5114	2.4577	1.3419	2.2579	2.9066	2.1061	2.2685
6039	PC(17:0/18:2)	Phosphatidylcholine	PC Ester	54163	DMS-MS							3.8927	4.1385	2.7561	3.1351	3.9949	2.837	3.4698	2.9959	3.3141	5.055	3.9878	4.6891	3.591	3.6802	3.0967	3.2016	4.4841	3.136	4.2556	3.5726	2.9248	3.571	3.4173	3.2796	2.6452	2.6296	3.5437	4.0178	3.2386	3.1526	4.3507	3.6139	3.9809	2.8809	4.2597	4.5942	5.0885	4.6236
6040	PC(17:0/18:3)	Phosphatidylcholine	PC Ester	53297	DMS-MS								0.3408	0.3199	0.2657	0.2241	0.213	0.2735	0.2932	0.2776	0.4136	0.2336	0.4475	0.1925	0.208	0.2348		0.4645	0.1852	0.4817	0.2867				0.2275				0.4851	0.2444	0.3278	0.3511	0.3121	0.4797		0.2509	0.4347	0.37	0.3188
6041	PC(17:0/20:3)	Phosphatidylcholine	PC Ester	54343	DMS-MS							1.4887	1.1474	0.9549	0.7477	1.9003	0.878	1.2894	0.9472	1.1852	1.8102	0.8582	1.9483	1.0715	1.0878	0.9748	0.7239	1.2098	0.9852	1.7246	1.6263	0.7189	0.7398	0.7872	0.8611	1.2889	0.7322	1.1159	1.0606	0.9173	0.7724	1.3928	1.4369	1.5107	0.6845	1.6438	1.7909	1.0515	1.6764
6042	PC(17:0/20:4)	Phosphatidylcholine	PC Ester	53826	DMS-MS							2.7835	1.729	2.4018	1.3828	3.7766	2.5802	3.0776	1.3194	2.302	3.6264	2.4869	4.9339	2.3374	1.5011	1.5517	2.5472	2.8516	1.6106	3.1109	2.9367	2.0089	1.7897	1.8415	1.2734	2.6251	1.5709	2.0395	2.077	2.5869	1.6684	3.0697	3.2884	2.7247	1.1677	3.0212	3.2092	3.0741	4.4531
6043	PC(17:0/20:5)	Phosphatidylcholine	PC Ester	53298	DMS-MS							0.4432	0.3952	0.3681	0.2514	0.4661	0.5222	0.4397	0.3421	0.2596	0.5994	0.6318	0.6836	0.2357	0.2948	0.2973	0.3121	0.5278	0.2143	0.5234	0.5003	0.3915		0.2577	0.1963	0.2173	0.3828	0.4489	0.4196	0.2807	0.3365	0.2986	0.5722	0.5684	0.2526	0.3505	0.5251	0.6572	0.5655
6044	PC(17:0/22:4)	Phosphatidylcholine	PC Ester	53827	DMS-MS													0.2438																												0.2649	0.1347
6045	PC(17:0/22:5)	Phosphatidylcholine	PC Ester	54344	DMS-MS							0.4462	0.3807	0.3353	0.3138	0.3984	0.3286	0.3147	0.2746	0.2942	0.5426	0.425	0.575	0.2196	0.3073	0.4017	0.4911	0.6927	0.1354	0.3797	0.3957	0.6277	0.3316	0.1746	0.3735	0.3055	0.3661	0.2966	0.5195	0.2339	0.2503	0.3055	0.4363	0.4449	0.2541	0.34	0.5386	0.4089	0.4188
6046	PC(17:0/22:6)	Phosphatidylcholine	PC Ester	53659	DMS-MS							0.9278	0.4442	0.5139	0.3558	1.0278	0.6162	0.6975	0.636	0.6813	0.8092	1.1921	1.5063	0.587	0.5459	0.4283	0.4744	0.6003	0.3788	0.7646	0.6366	0.8665	0.298	0.3423	0.4329	0.5886	0.8134	0.59	0.6787	0.6475	0.542	1.0593	0.7627	0.5853	0.4173	0.6799	0.8977	1.0077	1.3981
6047	PC(18:0/12:0)	Phosphatidylcholine	PC Ester	53828	DMS-MS							0.333	0.257	0.2147	0.2585	0.3242	0.3012	0.4123	0.1999	0.3384	0.4767	0.2041	0.3159	0.1349	0.2066	0.2131	0.1906	0.7009	0.378	0.242	0.257	0.3994	0.2793	0.1847	0.2212	0.4448	0.3251	0.1708	0.3589	0.1279	0.4046	0.2409	0.2043	0.5003	0.2337	0.2717	0.4534	0.2365	0.3626
6048	PC(18:0/14:0)	Phosphatidylcholine	PC Ester	54004	DMS-MS							0.3103	0.4508	0.7002	0.5324	0.2638	0.3917	0.3631	0.2735	0.3094	0.6323	0.2243	0.5956	0.2834	0.2914	0.2179	0.1557	1.4625	0.9186	0.4064	0.5249	0.8146	0.1423	0.5341	0.3275	0.7107	0.4865	0.2363	0.4754	0.2745	0.2142	0.4301	0.4013	0.5796	0.2116	0.3274	0.4559	0.2988	0.4371
6050	PC(18:0/16:1)	Phosphatidylcholine	PC Ester	53830	DMS-MS							0.9945	1.2152	1.9452	1.2733	0.5846	1.8512	1.7577	1.313	1.4243	1.4126	0.6248	1.7882	0.7521	0.9684	0.6487	0.7531	2.1118	1.5517	1.1038	1.0816	1.0414	0.6702	0.7793	0.9242	2.6669	1.6157	0.7968	1.949	0.7011	1.3901	1.1905	1.4847	2.6231	1.1544	1.1836	1.7915	1.0275	1.5102
6051	PC(18:0/18:0)	Phosphatidylcholine	PC Ester	53660	DMS-MS							0.9129	2.4866	1.1445	1.4495	1.5325	1.1115	1.3961	0.8592	2.114	1.9714	1.0294	1.4821	1.254	1.3667	1.1735	1.0749	2.558	1.0859	1.5023	1.5133	1.279	1.0096	0.9163	1.2627	2.037	1.4937	1.2762	2.6054	0.9488	1.6934	1.955	1.0544	2.733	1.0377	1.629	1.981	1.2037	1.3171
6052	PC(18:0/18:1)	Phosphatidylcholine	PC Ester	54530	DMS-MS							29.1963	57.4843	37.0276	38.7598	36.5283	30.5863	41.5976	30.7021	36.4184	50.271	30.9581	40.5081	40.038	40.8623	29.2176	34.941	65.9788	37.5928	41.4861	37.6473	37.0774	30.84	29.5801	37.018	52.7752	55.6258	44.1681	53.6392	30.6617	44.8803	42.2896	30.1975	56.4922	36.4235	36.9751	46.979	38.0504	45.4515
6053	PC(18:0/18:2)	Phosphatidylcholine	PC Ester	54345	DMS-MS							167.599	214.597	137.664	194.764	193.064	172.657	185.569	139.373	166.735	231.875	173.687	197.018	190.57	208.5	164.26	203.498	276.515	174.344	191.968	166.407	213.605	177.466	151.911	206.767	219.459	215.808	197.455	238.932	141.091	176.008	184.255	204.448	219.283	172.992	175.325	201.576	228.951	211.322
6054	PC(18:0/18:3)	Phosphatidylcholine	PC Ester	54164	DMS-MS							1.4404	2.6738	3.3529	4.2144	2.4772	2.7409	3.6511	2.8855	2.4403	3.1357	1.7237	3.0141	2.5054	2.64	1.9372	1.134	7.1474	2.332	5.3533	2.9219	2.2575	1.5521	1.7141	1.9908	3.0311	3.9749	2.9201	5.8154	2.1485	3.6431	2.4334	2.9806	3.8155	3.2354	2.0918	3.1736	2.3465	2.751
6055	PC(18:0/18:4)	Phosphatidylcholine	PC Ester	54165	DMS-MS									0.1138														0.314
6056	PC(18:0/20:0)	Phosphatidylcholine	PC Ester	54166	DMS-MS							0.5275	0.8196	0.4315	0.495	0.722	0.5931	0.5177	0.3437	0.7926	0.5694	0.8974	0.7592	0.4819	0.4725	0.4063	0.6825	0.8278	0.3516	0.7353	0.4887	0.8083	0.4223	0.3054	0.5914	0.674	0.4871	0.5672	0.8972	0.4637	0.5934	0.8631	0.4813	0.6773	0.3969	0.7107	0.6297	0.6869	0.7903
6057	PC(18:0/20:1)	Phosphatidylcholine	PC Ester	53299	DMS-MS							0.2517	0.447	0.1706	0.2535	0.2884	0.2196	0.3561	0.2157	0.3006	0.3807	0.2737	0.4068	0.2602	0.34	0.2152	0.3688	0.3066	0.2495	0.2988	0.362	0.298	0.2866	0.1683	0.3041	0.3852	0.3705	0.295	0.3773	0.1723	0.352	0.3338	0.2352	0.4881	0.2439	0.2972	0.3577	0.3049	0.3626
6058	PC(18:0/20:2)	Phosphatidylcholine	PC Ester	53300	DMS-MS							1.5445	1.9167	1.5565	1.9966	1.8819	1.7975	2.5378	1.3475	2.0074	2.4899	1.282	2.8667	1.3716	2.4608	1.4727	1.3391	2.2188	1.6756	1.9425	1.8054	1.6807	1.1375	0.9376	1.7298	3.0196	1.8689	1.7371	2.0713	1.2208	1.9143	1.825	1.7086	3.5923	1.6128	1.8527	2.709	1.9151	2.8956
6059	PC(18:0/20:3)	Phosphatidylcholine	PC Ester	54531	DMS-MS							21.425	24.8974	21.1652	16.9113	31.9742	32.814	25.2742	16.4171	26.745	32.3946	13.746	30.0692	20.0977	26.7265	19.3642	18.1303	28.9028	21.6342	24.0993	25.9425	19.4373	12.2597	13.8492	23.5274	36.7176	23.4543	21.2028	23.6611	17.8158	17.5296	26.7298	27.9301	43.4009	20.314	24.3508	32.4478	19.4854	26.4518
6060	PC(18:0/20:4)	Phosphatidylcholine	PC Ester	54167	DMS-MS							69.0471	71.7152	71.3175	41.7945	88.2491	99.1263	82.963	33.4506	91.8982	95.142	61.2942	111.154	68.8598	47.8747	55.2547	94.8809	91.5999	45.2686	79.0637	74.6353	75.3195	39.4772	47.1992	43.5045	116.44	74.7635	58.8241	70.1627	65.8872	42.7354	88.9028	98.7223	91.9584	42.5548	95.1391	88.1305	73.3515	107.384
6061	PC(18:0/20:5)	Phosphatidylcholine	PC Ester	54168	DMS-MS							8.5371	11.6185	10.6225	6.3317	10.2276	12.0937	9.6218	7.3715	7.6139	14.0464	11.0855	13.1162	4.5858	4.8035	5.0424	5.217	12.3391	3.5815	11.777	9.8002	11.4415	2.3151	4.3208	3.9202	10.961	9.9743	11.2008	10.5009	5.6874	9.479	6.5989	10.5146	13.1979	8.1107	7.4371	12.4167	8.9999	11.6086
6064	PC(18:0/22:4)	Phosphatidylcholine	PC Ester	53831	DMS-MS							1.4772	1.6834	1.8824	1.258	1.4814	1.9384	1.6994	0.8873	1.9831	2.0852	0.9172	1.847	1.1632	1.628	1.2368	1.5745	1.8421	1.2792	1.7573	1.3374	1.3189	0.9553	1.1633	1.0122	3.1536	1.7617	1.4604	1.8597	1.2533	1.0969	1.4355	1.5128	3.2036	1.0924	1.7033	2.3655	1.1924	1.9644
6065	PC(18:0/22:5)	Phosphatidylcholine	PC Ester	53662	DMS-MS							5.5708	6.6077	6.5705	3.5197	5.8951	9.2599	7.4486	4.4979	7.1273	9.9848	3.5776	6.3624	4.4854	6.523	4.4027	5.0604	8.1218	3.6896	7.0856	5.5084	5.2353	3.2146	3.7802	3.3528	8.9288	5.971	5.5008	6.7366	4.9467	4.7579	5.268	6.7899	11.7615	5.313	7.0846	9.7569	4.9741	6.0869
6066	PC(18:0/22:6)	Phosphatidylcholine	PC Ester	54170	DMS-MS							16.3712	16.3249	16.491	12.8404	22.8022	25.1907	23.6007	14.4355	20.5779	24.3489	23.6756	28.5717	19.1479	17.2868	14.41	17.3129	21.6909	9.2902	22.6134	15.0428	26.8175	8.4428	8.3359	14.9769	29.003	15.4539	17.3681	16.7438	13.1418	15.1974	25.7047	22.7482	25.5544	16.5291	20.2697	23.0079	24.9085	33.0493
6068	PC(18:1/16:1)	Phosphatidylcholine	PC Ester	54346	DMS-MS							8.5814	10.8703	10.1954	5.9066	7.2758	11.77	7.8637	12.7234	10.4978	10.6865	7.3093	15.594	9.9391	8.7158	6.5624	7.6649	11.2421	13.6316	8.5349	8.7937	7.186	6.0798	6.8459	9.0862	9.8375	13.9873	8.2684	14.376	7.7422	9.3886	8.898	11.7962	9.6163	13.8827	11.8112	9.9212	8.4911	11.4357
6069	PC(18:1/18:1)	Phosphatidylcholine	PC Ester	53832	DMS-MS							14.0217	28.2672	12.912	12.6318	18.5953	11.4362	12.5849	14.2823	15.7271	18.9365	15.8204	19.5766	26.3765	18.3854	12.3057	21.1168	25.3236	19.4287	22.0683	16.5791	15.8745	15.4861	15.24	20.4556	15.1872	26.9011	28.19	31.4368	16.0555	18.0264	18.7831	13.0399	15.5577	20.5319	18.8192	16.5013	17.7391	20.7655
6070	PC(18:1/18:2)	Phosphatidylcholine	PC Ester	53833	DMS-MS							61.5546	79.9028	48.4227	62.1017	72.7027	57.4822	46.5104	56.1273	50.6687	69.9606	70.3667	75.3686	93.752	70.5653	60.724	85.9555	88.2998	81.445	77.1584	61.7526	72.6021	66.0664	67.6701	83.1411	58.9727	82.6036	92.0856	102.852	55.0031	55.2996	63.5798	65.2617	54.3225	79.4963	64.3321	62.6729	79.5112	74.5237
6071	PC(18:1/18:3)	Phosphatidylcholine	PC Ester	54347	DMS-MS							0.7911	1.5937	1.4748	1.4544	1.6453	1.2133	1.2432	1.9939	1.0675	1.3003	1.3123	1.7349	2.3648	1.3769	1.1288	0.8521	3.1252	1.7606	3.1392	1.4831	1.739	0.7588	1.1774	1.8137	0.9644	2.2493	2.7847	4.8213	2.2359	1.6954	1.285	1.3987	0.9894	2.818	1.0941	1.2805	1.3484	1.2714
6072	PC(18:1/18:4)	Phosphatidylcholine	PC Ester	53492	DMS-MS
6073	PC(18:1/20:1)	Phosphatidylcholine	PC Ester	53493	DMS-MS							0.2855	0.3764	0.204	0.2167	0.2806	0.2267	0.2342	0.1698	0.3726	0.2913	0.3363	0.3233	0.3759	0.2053	0.2724	0.3381	0.436	0.2589	0.2832	0.3315	0.3202	0.2425	0.1849	0.2737	0.2453	0.4457	0.4085	0.4072	0.1671	0.237	0.3454	0.1736	0.2741	0.2942	0.3771	0.2916	0.2492	0.4711
6074	PC(18:1/20:2)	Phosphatidylcholine	PC Ester	54171	DMS-MS							0.6808	0.8423	0.5818	0.6991	0.8009	0.5779	0.8371	0.7045	0.8291	0.8581	0.7481	1.1733	0.9189	1.0445	0.638	0.6793	1.0165	1.0869	0.8444	0.8766	0.6131	0.4923	0.4104	0.8483	0.9659	0.8953	0.8212	1.0855	0.5217	0.5729	0.821	0.6921	1.0993	0.7609	0.8532	0.9853	0.9334	1.0767
6075	PC(18:1/20:3)	Phosphatidylcholine	PC Ester	54532	DMS-MS							6.4732	8.3206	5.4133	4.3875	10.1285	7.83	5.8703	5.6022	7.595	8.1237	5.102	10.3213	8.1737	7.373	5.3737	5.948	7.7348	8.3822	7.8347	8.7332	5.4117	3.5056	4.2816	8.6585	8.6814	7.7687	6.8919	7.4291	4.8347	4.9229	8.2575	8.144	8.6584	7.2571	8.1003	7.7347	6.3025	7.5411
6076	PC(18:1/20:4)	Phosphatidylcholine	PC Ester	54172	DMS-MS							17.1646	21.2167	18.5214	11.9144	25.2155	22.22	18.4944	10.7431	24.3026	23.4036	18.4756	30.6536	23.3699	13.8366	15.5738	26.5794	22.9294	15.4232	24.1055	21.5069	17.8989	10.8353	13.6201	14.5656	26.7263	21.0252	18.5498	21.4409	17.4782	11.3223	26.3273	25.9869	20.6403	13.6796	28.0164	21.997	21.3051	28.59
6077	PC(18:1/20:5)	Phosphatidylcholine	PC Ester	53494	DMS-MS							2.2971	3.6613	2.5574	1.3926	3.0258	2.5807	2.1168	2.3737	2.1059	3.6553	3.7123	3.9828	1.8337	1.5194	1.5235	1.5211	3.0056	1.3229	3.097	2.5581	3.2077	0.6308	1.2591	1.3844	2.3738	3.007	3.858	3.4686	1.6465	2.819	2.0911	2.585	2.3011	2.8783	2.4606	2.8424	2.4156	3.1589
6080	PC(18:1/22:4)	Phosphatidylcholine	PC Ester	53834	DMS-MS							0.423	0.4953	0.4741	0.2627	0.4863	0.5538	0.3178	0.2133	0.6774	0.5741	0.3576	0.6808	0.3755	0.3836	0.4114	0.6215	0.4845	0.455	0.432	0.5632	0.4314	0.315	0.3207	0.3003	0.5642	0.5772	0.3559	0.6256	0.3193	0.2456	0.5335	0.5761	0.441	0.3011	0.5896	0.5232	0.4519	0.5775
6081	PC(18:1/22:5)	Phosphatidylcholine	PC Ester	53663	DMS-MS							1.3572	1.3482	1.0504	0.7489	1.5442	1.7455	1.1752	1.1798	1.6266	2.0249	1.0478	1.6585	1.458	1.4013	1.0691	1.6692	1.5755	0.9668	1.6904	1.5395	1.164	0.7306	0.8714	0.9301	1.3156	1.2018	1.3792	1.7021	1.0282	1.0255	1.4904	1.6669	1.2161	1.3394	1.8916	1.8433	1.2512	1.2732
6082	PC(18:1/22:6)	Phosphatidylcholine	PC Ester	53496	DMS-MS							4.7214	4.8352	3.4392	2.2036	7.1639	4.5675	4.1219	5.3679	5.5405	5.6239	7.4247	8.1791	7.226	4.7406	3.7114	4.2168	4.6614	3.3061	5.5275	4.1881	7.129	2.0108	2.4086	4.7155	5.0063	4.1425	5.1643	4.2239	3.4261	3.4935	7.1491	5.4717	3.7931	5.5264	6.294	4.4788	6.9754	6.8005
6084	PC(18:2/16:1)	Phosphatidylcholine	PC Ester	54173	DMS-MS							9.9476	11.1849	9.48	9.5899	10.1273	15.2993	7.1407	10.7328	9.9518	11.6937	9.6564	17.2347	10.643	9.1502	8.5311	10.2516	9.9384	14.9557	11.2261	8.7766	9.7493	8.5372	10.5154	10.4502	10.0138	10.7187	9.3835	15.2163	9.6532	9.7028	9.9931	13.7251	8.9168	13.6071	11.2795	10.6129	12.5933	12.8
6085	PC(18:2/18:2)	Phosphatidylcholine	PC Ester	53304	DMS-MS							13.752	17.3008	13.1088	14.5431	14.0985	14.6013	8.7166	13.6504	9.3698	15.5279	13.5536	13.4461	16.5524	16.4924	17.0938	17.235	17.7508	19.7835	22.0707	11.5195	13.0867	19.2662	17.4937	19.6039	15.3109	15.8793	21.0221	24.4746	13.8288	13.4538	14.9308	13.1594	11.84	22.6837	10.206	13.1462	15.2067	11.7996
6086	PC(18:2/18:3)	Phosphatidylcholine	PC Ester	53835	DMS-MS							0.555	0.9339	0.8856	0.7177	0.9426	0.8856	0.6716	0.9653	0.647	0.881	0.7265	0.815	1.0498	0.9059	0.9854	0.8147	1.2917	0.9943	2.0923	0.8948	1.1161	0.66	0.8851	1.0632	0.7331	1.011	1.51	2.2135	1.1633	0.9547	0.8648	0.629	0.8178	1.5002	0.6707	0.8709	0.882	0.6821
6088	PC(18:2/20:1)	Phosphatidylcholine	PC Ester	53305	DMS-MS							0.4022	0.6035	0.3432	0.3802	0.4913	0.2765	0.3699	0.363	0.5856	0.4966	0.6229	0.5137	0.7402	0.5248	0.3959	0.6241	0.5345	0.5954	0.5032	0.4706	0.5769	0.3836	0.3695	0.5499	0.3714	0.905	0.8002	1.0607	0.3444	0.4905	0.5542	0.4786	0.3929	0.5924	0.563	0.4534	0.5186	0.7841
6089	PC(18:2/20:2)	Phosphatidylcholine	PC Ester	53836	DMS-MS							0.2892	0.5338	0.3175	0.4042	0.5188	0.3358	0.4086	0.4144	0.3736	0.4968	0.4054	0.6361	0.4679	0.6011	0.4186	0.3285	0.4696	0.6243	0.4747	0.3588	0.5024	0.2837	0.292	0.6281	0.4807	0.5948	0.5022	0.5802	0.2845	0.4582	0.4314	0.4444	0.4851	0.5528	0.4366	0.3656	0.5496	0.5633
6090	PC(18:2/20:3)	Phosphatidylcholine	PC Ester	53497	DMS-MS							1.6589	2.3889	1.9383	1.7442	2.6011	2.3525	1.3823	1.8241	1.796	2.1145	1.2889	2.1424	1.8677	2.2928	1.959	1.5441	2.2345	2.5024	2.9582	2.1771	1.3302	1.1303	1.3929	2.6383	2.6465	2.0122	1.9538	2.3598	1.7385	1.7704	2.2257	2.153	2.2475	2.5667	1.7103	2.3491	1.862	1.6168
6091	PC(18:2/20:4)	Phosphatidylcholine	PC Ester	54533	DMS-MS							6.2621	7.8969	8.1055	5.4537	8.446	7.6385	5.6731	4.1719	7.187	8.588	7.1006	8.7508	6.8661	5.7332	6.4434	7.8131	7.3776	5.8002	9.335	6.6028	5.8175	4.9687	5.1036	6.2158	10.3492	7.1849	6.5242	8.4929	6.6657	5.4521	9.3767	9.3129	6.8219	5.9114	7.2749	7.4462	7.3182	7.6096
6092	PC(18:2/20:5)	Phosphatidylcholine	PC Ester	53665	DMS-MS							0.7676	0.9886	0.9623	0.8583	0.9261	1.0364	0.7736	0.7161	0.6215	1.331	0.9637	0.8984	0.5146	0.6018	0.6579	0.4754	1.1267	0.5626	1.2746	0.8287	0.9194	0.5613	0.5581	0.6334	0.9589	0.8934	1.1977	1.2584	0.6052	1.0024	0.8088	0.7062	0.7797	0.8338	0.6818	0.9582	0.7538	0.7469
6095	PC(18:2/22:4)	Phosphatidylcholine	PC Ester	54535	DMS-MS							0.3523	0.3332	0.2556	0.3958	0.3901	0.3475	0.2944	0.1888	0.3923	0.44	0.3266	0.3919	0.192	0.3267	0.3948	0.2646	0.4399	0.2284	0.284	0.2668	0.2913	0.3423	0.2019	0.299	0.3862	0.2927	0.326	0.5752	0.2356	0.2433	0.4277	0.4311	0.3474	0.2529	0.3463	0.394	0.2795	0.3637
6096	PC(18:2/22:5)	Phosphatidylcholine	PC Ester	53498	DMS-MS							0.5237	0.4933	0.356	0.45	0.592	0.5901	0.475	0.3129	0.5092	0.6888	0.3559	0.444	0.3088	0.4977	0.5847	0.3953	0.5556	0.4479	0.557	0.5679	0.4687	0.5229	0.3636	0.3784	0.5212	0.3248	0.501	0.8203	0.2929	0.5022	0.6311	0.4745	0.5157	0.3894	0.6401	0.6416	0.3972	0.434
6097	PC(18:2/22:6)	Phosphatidylcholine	PC Ester	54349	DMS-MS							1.5359	1.3309	0.9006	1.1384	1.7453	1.3258	1.0392	0.9293	1.3009	1.6946	1.5972	1.0899	1.1807	1.1352	1.1982	0.7364	1.194	0.8814	1.7876	1.4009	1.5763	0.7867	0.6272	1.3632	1.5404	1.0195	1.2466	1.42	0.8646	1.2158	1.6409	1.4011	0.8848	1.1178	1.5336	1.6949	1.6696	1.2613
6098	PC(20:0/14:1)	Phosphatidylcholine	PC Ester	54350	DMS-MS							0.1695	0.3012	0.1975	0.2065	0.2725	0.2834	0.265	0.2199	0.2677	0.2484	0.1451	0.1878	0.2365	0.2365	0.1953	0.2546	0.3168	0.2908	0.2949	0.218	0.2057	0.24	0.1843	0.2202	0.3185	0.2835	0.2317	0.4075	0.1705	0.2237	0.2539	0.2148	0.2431	0.283	0.2608	0.317	0.2176	0.3164
6099	PC(20:0/16:1)	Phosphatidylcholine	PC Ester	53837	DMS-MS							0.137	0.1771		0.2118	0.1572	0.2192	0.2038		0.1571	0.256	0.1992	0.2588		0.0729		0.0857	0.2094		0.0781	0.152	0.1961			0.1496	0.1371	0.126		0.1799			0.1638	0.1542	0.237		0.1272	0.0835	0.2062	0.2015
6100	PC(20:0/18:1)	Phosphatidylcholine	PC Ester	53306	DMS-MS							0.8385	1.5646	0.763	1.1986	1.1934	0.788	0.8339	0.5471	1.2869	1.4368	1.0769	1.2503	0.6882	1.0453	0.9497	0.9453	1.4901	0.7882	1.3708	1.1006	0.9002	0.8075	0.5231	0.9698	1.3091	1.5481	0.9791	1.4976	0.4467	1.2051	1.4421	1.049	1.3564	0.8442	1.2619	1.3677	0.8375	1.2365
6101	PC(20:0/18:2)	Phosphatidylcholine	PC Ester	53307	DMS-MS							1.9101	2.6238	1.4845	2.8858	3.0861	2.1315	2.2529	1.323	2.6511	3.2727	2.7124	2.7163	1.76	2.4968	2.7134	2.6458	3.0806	1.7856	3.1706	2.4733	2.6616	2.2552	1.3653	2.7026	3.0706	3.0084	2.6594	3.5124	1.1489	2.6222	3.0722	2.6485	2.6262	2.0816	2.5676	3.02	3.0248	3.0863
6102	PC(20:0/18:3)	Phosphatidylcholine	PC Ester	54536	DMS-MS								0.1484		0.1735	0.1621	0.1296				0.1322	0.1166	0.1725		0.1036		0.1055	0.2036		0.1014	0.1403				0.1457		0.1631	0.1417	0.2599			0.1195	0.1702	0.1054				0.1507	0.0877
6105	PC(20:0/20:2)	Phosphatidylcholine	PC Ester	54174	DMS-MS															0.0969	0.133		0.1525		0.1114							0.0884				0.1563					0.0902	0.1051		0.1293			0.0856
6106	PC(20:0/20:3)	Phosphatidylcholine	PC Ester	54175	DMS-MS							0.3158	0.3654	0.2102	0.2259	0.5648	0.3945	0.2847	0.1764	0.3808	0.4253	0.2469	0.3991	0.2077	0.2903	0.3434	0.2691	0.2865	0.2227	0.4	0.3452	0.2812	0.2322	0.1698	0.3269	0.504	0.3337	0.2759	0.3944	0.1535	0.1902	0.4663	0.358	0.4979	0.2159	0.4071	0.4143	0.2535	0.4064
6107	PC(20:0/20:4)	Phosphatidylcholine	PC Ester	53308	DMS-MS							1.1667	1.3112	1.1049	1.097	1.9723	1.3745	1.4151	0.3999	1.833	1.7117	1.4295	1.7776	0.8398	0.9164	1.2394	1.2707	1.4132	0.6606	1.7478	1.488	1.2803	1.0014	0.746	0.8484	2.0536	1.2613	1.0781	1.4433	0.8502	0.9599	2.3025	1.6066	1.3598	0.6189	1.85	1.5887	1.3648	1.844
6108	PC(20:0/20:5)	Phosphatidylcholine	PC Ester	54176	DMS-MS							0.3525	0.2593	0.1464	0.3375	0.2323	0.4528	0.3542		0.3027	0.3361	0.6136	0.5162		0.1469	0.2585	0.2845	0.3677		0.4703	0.2927	0.2318				0.5494	0.3245	0.3868	0.3293		0.2937	0.3226	0.4328	0.3339	0.1763	0.2	0.2521	0.4283	0.5667
6110	PC(20:0/22:4)	Phosphatidylcholine	PC Ester	54177	DMS-MS																		0.0897													0.213						0.0943				0.0818	0.0835
6111	PC(20:0/22:5)	Phosphatidylcholine	PC Ester	54178	DMS-MS							0.2574	0.2481			0.243	0.2645	0.1314		0.2	0.3841	0.2255	0.2778		0.2417	0.2515	0.3138	0.2947		0.2581	0.2541	0.2119			0.1582	0.1957	0.2161	0.2311	0.3032		0.2531	0.2944	0.2394	0.2618		0.2527	0.1993	0.2313	0.2134
6112	PC(20:0/22:6)	Phosphatidylcholine	PC Ester	54351	DMS-MS							0.5006	0.6105	0.476	0.4463	0.838	0.8274	0.4544	0.2716	0.5402	0.6752	0.8047	0.6989		0.7857	0.5274	0.8774	0.9616		0.6704	0.5495	0.9254	0.5875		0.4311	0.6756	0.7257	0.7726	0.7703	0.3063	0.7679	1.0742	0.4852	0.8553	0.2591	0.4858	0.474	0.8932	0.7182
6195	LPC(14:0)	Lysophosphatidylcholine	LPC Ester	53285	DMS-MS							1.2914	1.69	2.1645	1.5193	1.0708	1.7929	1.6722	1.0571	1.3505	1.857	0.9106	2.0914	1.1175	1.0554	1.1388	0.6834	2.9266	2.0227	1.58	1.9172	2.9532	0.8628	1.5885	1.0159	2.7697	1.6185	1.0001	1.5579	0.8854	0.6762	1.3113	1.8321	2.3042	0.958	1.4974	1.5461	1.2313	1.3919
6196	LPC(14:1)	Lysophosphatidylcholine	LPC Ester	53643	DMS-MS
6197	LPC(15:0)	Lysophosphatidylcholine	LPC Ester	53286	DMS-MS							1.7646	1.8496	1.6385	1.396	1.3715	1.4771	1.6868	1.2367	1.428	1.9762	1.4764	1.8318	1.1789	1.2236	1.3791	0.8828	1.9573	1.2219	1.7582	1.6656	1.0526	1.223	1.4982	1.2024	1.054	0.9453	1.3884	1.3581	1.0431	0.953	1.5553	1.6062	1.6829	0.8742	1.8632	1.8456	1.6952	1.4197
6198	LPC(16:0)	Lysophosphatidylcholine	LPC Ester	53287	DMS-MS							134.176	152.597	141.682	124.112	137.101	140.522	128.196	123.312	159.109	172.266	131.274	141.516	146.5	133.464	128.18	134.377	156.623	110.541	158.174	128.799	104.336	120.318	122.646	121.583	187.951	146.47	123.106	140.641	95.6399	96.9668	161.859	130.403	132.476	128.727	160.645	173.18	148.115	124.616
6199	LPC(16:1)	Lysophosphatidylcholine	LPC Ester	53479	DMS-MS							5.0558	4.8571	5.6554	4.3474	3.0114	6.7488	4.4782	4.2949	5.5285	5.0375	3.5511	7.1366	3.7481	3.7225	3.6984	3.819	6.0339	3.8503	4.3153	4.2551	3.3336	3.9915	3.9614	3.8129	6.506	5.1907	3.4657	6.0902	3.0485	3.9953	4.6546	5.5249	5.2044	4.2418	5.1075	5.125	4.7364	4.4485
6200	LPC(17:0)	Lysophosphatidylcholine	LPC Ester	54143	DMS-MS							3.1166	3.0692	2.2241	2.1402	2.8184	2.0829	2.7551	1.8986	2.7874	3.5575	2.5091	3.0173	2.741	2.5297	2.1535	2.0792	2.8137	1.301	3.4609	2.75	1.7307	2.2904	2.6541	2.0072	2.2648	1.8445	2.6186	2.3616	1.9722	1.9843	3.5728	2.1775	2.1122	1.6444	3.0016	3.7861	3.2598	2.2646
6201	LPC(18:0)	Lysophosphatidylcholine	LPC Ester	54144	DMS-MS							35.9893	49.6439	33.6764	32.0533	43.7865	35.4413	35.3614	27.4018	41.6699	49.9815	32.3977	35.6813	49.8193	42.2275	34.8631	35.5335	43.0295	22.999	46.7831	37.3912	34.7439	29.2925	35.9915	31.6356	51.9896	36.1533	37.6585	37.4012	29.6544	31.3809	47.4709	34.684	34.0285	30.6343	44.2003	49.1506	39.5896	29.8883
6202	LPC(18:1)	Lysophosphatidylcholine	LPC Ester	54145	DMS-MS							39.7321	63.117	38.2323	43.9538	38.6824	31.7174	32.1794	28.1955	44.8275	47.5944	34.5714	38.7749	47.0679	36.6878	37.7087	44.5946	45.9336	25.3163	49.028	34.4721	28.691	43.9977	50.164	32.6858	45.0023	48.7649	51.2768	59.1828	32.2322	39.9029	52.4225	30.6588	30.7714	33.6189	43.6965	46.5651	47.0889	32.0778
6203	LPC(18:2)	Lysophosphatidylcholine	LPC Ester	54331	DMS-MS							51.5664	65.7392	35.0812	80.7934	44.9261	44.6113	36.3048	28.3727	44.5201	59.5264	45.1398	44.4791	41.45	41.1979	58.3594	74.4096	54.2598	25.8428	68.4237	32.1125	46.5058	78.3492	81.8563	44.3525	47.4932	47.0772	68.9021	85.3374	38.9583	50.0876	57.0193	40.6101	32.1137	37.9813	42.2139	54.2698	67.1227	37.1346
6204	LPC(18:3)	Lysophosphatidylcholine	LPC Ester	54513	DMS-MS							0.6637	1.226	0.9443	1.6768	0.7334	0.9655	0.8234	0.752	0.8842	0.9285	0.7065	1.0421	0.6484	0.7388	1.1048	0.6469	1.6468	0.4299	2.0899	0.681	0.9045	0.8841	1.1221	0.7375	0.7975	1.0652	1.5819	2.7522	0.7949	1.225	0.9823	0.7401	0.721	0.9814	0.5994	0.9847	1.0347	0.5846
6206	LPC(20:0)	Lysophosphatidylcholine	LPC Ester	53480	DMS-MS							0.1327	0.183	0.1578	0.17	0.2386	0.1254	0.137	0.1302	0.2585	0.2117	0.1701	0.1624	0.1897	0.16	0.1802	0.137	0.207	0.1116	0.2321	0.1803	0.1597	0.1546	0.1798	0.15	0.1664	0.1783	0.1621	0.2402	0.1583	0.1979	0.2231	0.136	0.1792	0.15	0.2154	0.1684	0.149	0.142
6207	LPC(20:1)	Lysophosphatidylcholine	LPC Ester	53813	DMS-MS							0.1868	0.2618	0.1992	0.2388	0.2996	0.1645	0.1746	0.1811	0.3657	0.3309	0.2458	0.2287	0.4606	0.3091	0.2481	0.2999	0.224	0.1969	0.2914	0.3015	0.2091	0.2439	0.2356	0.2168	0.2704	0.3059	0.2889	0.3569	0.1714	0.2534	0.2777	0.2181	0.1811	0.2221	0.3271	0.2966	0.2846	0.23
6208	LPC(20:2)	Lysophosphatidylcholine	LPC Ester	53990	DMS-MS							0.4054	0.5044	0.4683	0.5711	0.5481	0.4161	0.4378	0.2735	0.5415	0.635	0.405	0.5737	0.4644	0.4682	0.5198	0.4795	0.4291	0.4009	0.6754	0.4251	0.3949	0.424	0.5583	0.3992	0.717	0.4488	0.502	0.6375	0.3065	0.4716	0.6484	0.4441	0.5036	0.3822	0.5014	0.7112	0.6243	0.4482
6209	LPC(20:3)	Lysophosphatidylcholine	LPC Ester	54146	DMS-MS							4.395	5.6787	3.9445	4.7021	5.8187	5.1089	3.7252	2.5697	5.6139	6.1012	2.891	5.5209	3.1657	3.8247	4.9547	3.373	4.1612	2.7409	6.0206	4.0447	2.3768	3.8425	5.3764	4.2424	7.3118	3.8688	4.6083	6.2766	3.3752	4.0046	7.0044	4.1083	4.8185	3.0273	4.9491	6.982	4.3401	3.4366
6210	LPC(20:4)	Lysophosphatidylcholine	LPC Ester	53481	DMS-MS							8.4624	10.108	7.7536	6.6752	9.5402	9.6157	7.6323	3.2893	10.4976	10.6904	7.2059	11.9131	6.0153	4.7757	8.6296	9.9804	9.1035	3.3123	10.7098	7.3347	5.8962	7.4197	9.0442	4.6734	14.8607	8.0911	8.6139	12.0413	7.3503	6.0538	13.423	8.4594	7.5176	4.0976	10.4657	11.9198	9.66	7.6193
6211	LPC(20:5)	Lysophosphatidylcholine	LPC Ester	53644	DMS-MS							0.6031	1.0068	0.614	0.5931	0.6746	0.806	0.6087	0.4515	0.5725	1.1028	0.9353	0.9204	0.2454	0.302	0.5446	0.3638	0.6775	0.1591	0.8131	0.5075	0.6867	0.3897	0.534	0.2858	0.7947	0.7009	0.8406	1.0887	0.4298	0.9489	0.6613	0.6194	0.7753	0.4761	0.5766	0.9674	0.8444	0.5679
6212	LPC(22:0)	Lysophosphatidylcholine	LPC Ester	53814	DMS-MS								0.1016																	0.0793
6215	LPC(22:4)	Lysophosphatidylcholine	LPC Ester	53815	DMS-MS							0.158	0.2084	0.1621	0.1418	0.2197	0.1835	0.1407	0.06	0.2391	0.2188	0.1204	0.1777	0.0897	0.2173	0.2089	0.1746	0.1757	0.08	0.1999	0.1895	0.1223	0.1735	0.1406	0.1455	0.3842	0.1506	0.1516	0.2424	0.1124	0.1646	0.2696	0.1675	0.163	0.0653	0.1963	0.3546	0.1651	0.1545
6216	LPC(22:5)	Lysophosphatidylcholine	LPC Ester	54333	DMS-MS							0.5685	0.7705	0.5183	0.5802	0.6069	0.6168	0.5396	0.282	0.7754	1.085	0.4205	0.6572	0.3143	0.611	0.5916	0.4962	0.7133	0.2039	0.8405	0.5183	0.3891	0.5403	0.6313	0.4329	0.9112	0.5241	0.5818	0.9518	0.3817	0.4744	0.764	0.5207	0.6159	0.3218	0.5974	1.1891	0.6023	0.3605
6217	LPC(22:6)	Lysophosphatidylcholine	LPC Ester	53645	DMS-MS							0.7286	0.8407	0.6589	0.6861	1.0364	0.7106	0.7446	0.4454	0.9809	1.0281	1.1332	1.2672	0.7334	0.6409	0.8763	0.7169	0.8338	0.2936	0.9582	0.6181	0.8929	0.4928	0.6046	0.6751	1.1775	0.6302	0.7622	1.1202	0.5046	0.7299	1.7318	0.6804	0.8061	0.585	0.8121	1.0912	1.1149	0.7683
6225	PE(14:0/18:1)	Phosphatidylethanolamine	PE Ester	54538	DMS-MS																								0.0493
6226	PE(14:0/18:2)	Phosphatidylethanolamine	PE Ester	54005	DMS-MS																								0.0568
6247	PE(15:0/18:2)	Phosphatidylethanolamine	PE Ester	53312	DMS-MS																								0.0495
6250	PE(15:0/20:2)	Phosphatidylethanolamine	PE Ester	53841	DMS-MS
6259	PE(16:0/14:0)	Phosphatidylethanolamine	PE Ester	53844	DMS-MS
6262	PE(16:0/16:0)	Phosphatidylethanolamine	PE Ester	54006	DMS-MS							0.0216		0.0304	0.0337	0.0154	0.0226	0.0278	0.0217	0.0245	0.0381		0.0323	0.0225	0.0236			0.0485	0.0375	0.0258	0.0251	0.0221		0.0204	0.0314	0.028	0.0364				0.0209	0.0298	0.032	0.0291	0.0171	0.0278	0.0285		0.037
6263	PE(16:0/16:1)	Phosphatidylethanolamine	PE Ester	53672	DMS-MS									0.0779			0.0771	0.076	0.0695	0.045	0.0779		0.1078					0.1202	0.2623						0.0451	0.0784	0.1251						0.0559	0.1525	0.0461	0.0373	0.0505		0.078
6266	PE(16:0/18:1)	Phosphatidylethanolamine	PE Ester	54007	DMS-MS							0.4387	0.4773	0.8581	0.9924	0.6183	0.6646	1.4508	1.4148	0.9762	1.425	0.3924	1.0021	0.7997	0.5852	0.5202	1.0435	2.0863	3.1611	0.8841	0.6491	0.4686	0.6639	0.8786	0.951	1.2199	1.692	0.3476	0.6695	0.4347	0.5551	0.7247	0.8696	1.985	1.0151	0.7996	1.1761	0.4909	2.234
6267	PE(16:0/18:2)	Phosphatidylethanolamine	PE Ester	53502	DMS-MS							0.7944	0.7125	1.3837	2.2926	1.1914	1.8459	2.3864	2.7862	1.54	2.7136	0.8316	1.5317	1.3675	0.8823	1.1661	2.2685	3.4918	7.7459	1.0999	1.2387	1.2137	1.4167	1.5716	1.8721	1.7541	2.7598	0.5703	1.181	0.6775	1.3407	1.048	1.4316	3.2375	2.4569	1.3868	2.1666	0.8482	3.1906
6268	PE(16:0/18:3)	Phosphatidylethanolamine	PE Ester	54183	DMS-MS									0.1139	0.1353	0.0835	0.1527	0.1453	0.1704	0.1003	0.1464		0.1668	0.0815		0.0683	0.0731	0.3325	0.3321	0.1064		0.0903		0.0725	0.1384	0.0816	0.1734			0.0554			0.0995	0.2024	0.1331	0.0526	0.0993		0.1535
6270	PE(16:0/20:1)	Phosphatidylethanolamine	PE Ester	54185	DMS-MS														0.0266										0.0595																		0.0281		0.0802
6271	PE(16:0/20:2)	Phosphatidylethanolamine	PE Ester	53315	DMS-MS												0.0624		0.0475	0.0373									0.1148																	0.0557			0.0885
6272	PE(16:0/20:3)	Phosphatidylethanolamine	PE Ester	54543	DMS-MS							0.1168	0.0838	0.1912	0.2066	0.3012	0.2277	0.2274	0.2356	0.1955	0.3127	0.0949	0.2486	0.1676	0.1288	0.1376	0.1787	0.2597	0.7703	0.1275	0.2224	0.1514	0.1208	0.1236	0.1953	0.3075	0.2927	0.0829	0.0849	0.0881	0.183	0.1927	0.2007	0.314	0.2454	0.2177	0.2587	0.086	0.347
6273	PE(16:0/20:4)	Phosphatidylethanolamine	PE Ester	54544	DMS-MS							0.9811	0.6972	2.0204	1.8536	2.0456	1.8692	2.5099	2.0266	2.0784	2.5167	1.1175	2.0642	1.8485	1.0569	1.2447	2.0691	3.243	6.6171	1.3891	1.7277	1.2944	1.1329	1.1514	1.487	3.0382	2.8909	0.5554	1.1553	0.9475	1.6722	1.7243	1.7861	2.7797	1.8324	1.7672	2.3933	1.1059	3.9485
6274	PE(16:0/20:5)	Phosphatidylethanolamine	PE Ester	54008	DMS-MS									0.1835	0.1562	0.1447		0.2559	0.2635	0.1308	0.3078	0.1755						0.3089	0.2969					0.1133		0.2065	0.2767				0.2356			0.3284	0.1916	0.144	0.1976		0.3403
6277	PE(16:0/22:4)	Phosphatidylethanolamine	PE Ester	54358	DMS-MS							0.1271		0.2167	0.1518	0.1291	0.179	0.2468	0.1222	0.2285	0.276		0.2258	0.1336	0.088	0.1062	0.1668	0.3074	0.5507	0.184	0.1737			0.0979	0.1178	0.2757	0.1865		0.1979	0.075	0.0912	0.1304	0.2213	0.3594	0.112	0.1653	0.2523		0.3096
6278	PE(16:0/22:5)	Phosphatidylethanolamine	PE Ester	54359	DMS-MS							0.4232	0.2466	0.6742	0.4772	0.5356	0.7864	0.8326	0.6697	0.5606	1.0797	0.2952	0.7799	0.4625	0.335	0.319	0.4701	0.8453	1.4165	0.4796	0.7056	0.2308	0.3061	0.3163	0.5995	0.9524	0.8476	0.2029	0.4547	0.2133	0.4423	0.4337	0.6963	0.9942	0.4795	0.6886	0.833	0.3076	1.0079
6279	PE(16:0/22:6)	Phosphatidylethanolamine	PE Ester	53845	DMS-MS							1.7816	0.8998	2.701	2.4691	4.0155	3.2548	3.9854	4.0064	2.8721	4.0045	3.0223	5.7439	3.1668	1.775	1.9571	3.5944	3.7431	8.053	2.0691	3.0223	2.7279	1.6353	1.0363	2.9678	4.8144	3.856	0.9915	0.847	1.2872	2.3308	2.973	3.0918	4.8398	3.4629	2.6676	3.5972	1.965	10.8052
6287	PE(17:0/18:1)	Phosphatidylethanolamine	PE Ester	53317	DMS-MS																0.1154								0.1494															0.1181					0.1151
6288	PE(17:0/18:2)	Phosphatidylethanolamine	PE Ester	54009	DMS-MS										0.1107	0.076		0.1311	0.1121		0.175			0.072	0.0759				0.1345					0.0828	0.0896						0.1123				0.0821	0.099	0.101		0.1563
6291	PE(17:0/20:2)	Phosphatidylethanolamine	PE Ester	54545	DMS-MS							0.1583	0.2039	0.1646	0.0874	0.1025		0.1327	0.143	0.0854	0.1577	0.1692	0.2433	0.198	0.1124	0.1553	0.1968	0.1802	0.1627	0.1678	0.1592	0.1023	0.1372	0.1824	0.1304		0.1731	0.1158	0.1931	0.1135	0.1488	0.0947	0.1666	0.1822	0.1556	0.1469	0.1253	0.2007	0.1199
6293	PE(17:0/20:4)	Phosphatidylethanolamine	PE Ester	53503	DMS-MS											0.0901		0.1932		0.0776	0.1377			0.1035					0.1546											0.0564						0.0792	0.1253		0.185
6297	PE(17:0/22:4)	Phosphatidylethanolamine	PE Ester	54010	DMS-MS															0.1035	0.145	0.1445						0.1005	0.0515											0.0873			0.0853			0.1432
6298	PE(17:0/22:5)	Phosphatidylethanolamine	PE Ester	53505	DMS-MS
6299	PE(17:0/22:6)	Phosphatidylethanolamine	PE Ester	54189	DMS-MS									0.074		0.1176		0.1463	0.0823	0.0835	0.1812		0.139						0.1009												0.0641				0.0844	0.0747	0.1401		0.185
6303	PE(18:0/16:0)	Phosphatidylethanolamine	PE Ester	53507	DMS-MS							0.0381		0.0578	0.0564		0.0521	0.054	0.0486	0.045	0.0721	0.0538					0.0649	0.117	0.1067	0.044	0.0567	0.0491		0.04	0.0451	0.0475	0.0763			0.0366	0.0384	0.0376		0.1048	0.0461	0.0463	0.0545	0.0364	0.0929
6304	PE(18:0/16:1)	Phosphatidylethanolamine	PE Ester	54191	DMS-MS									0.0451				0.0276	0.0373										0.0515															0.0518		0.0502
6305	PE(18:0/17:0)	Phosphatidylethanolamine	PE Ester	53508	DMS-MS
6306	PE(18:0/18:0)	Phosphatidylethanolamine	PE Ester	54547	DMS-MS							0.3486	0.4094	0.4952	0.391	0.6093	0.289	0.3924	0.3524	0.3253	0.4339	0.4904	0.5594	0.4152	0.3683	0.2859	0.5015	0.3952	0.367	0.4125	0.3561	0.439	0.3285	0.3184	0.2743	0.5414	0.3212	0.3525	0.4309	0.4272	0.3477	0.497	0.4365	0.5452	0.3951	0.3752	0.4474	0.566	0.6214
6307	PE(18:0/18:1)	Phosphatidylethanolamine	PE Ester	54548	DMS-MS							2.2949	3.0693	6.1916	3.9239	2.7698	2.6527	3.8924	6.0049	3.9026	4.8691	2.3065	3.4876	4.9686	3.1709	2.4242	4.1092	6.987	7.3973	3.6779	2.808	2.2897	2.6505	4.7616	3.3061	4.4512	5.2276	2.5957	5.4057	3.9872	3.475	3.2814	3.1542	7.0529	6.1348	4.4304	4.658	3.0495	5.0292
6308	PE(18:0/18:2)	Phosphatidylethanolamine	PE Ester	54011	DMS-MS							5.0436	5.6163	10.5058	10.3385	7.15	8.6021	11.4985	14.3701	8.2413	13.2038	6.2927	8.2032	11.716	7.5813	6.4952	10.5744	15.6185	25.3497	8.2535	6.6215	7.3648	7.8407	12.0657	9.7785	9.9216	11.4647	5.2084	10.4957	7.8394	8.5176	6.3388	8.5413	14.8767	16.1807	9.3858	11.8388	6.2131	12.5669
6309	PE(18:0/18:3)	Phosphatidylethanolamine	PE Ester	53847	DMS-MS							0.0979	0.1021	0.3041	0.372	0.1814	0.2454	0.2858	0.4426	0.2569	0.2368	0.1081	0.2564	0.2714	0.1793	0.1551	0.1913	0.691	0.5398	0.3226	0.1976	0.2017	0.1452	0.229	0.2097	0.2339	0.2559	0.1421	0.3708	0.2645	0.2587	0.1879	0.254	0.4142	0.4773	0.196	0.2843	0.1026	0.3217
6311	PE(18:0/20:1)	Phosphatidylethanolamine	PE Ester	54363	DMS-MS							0.0469	0.0605	0.0466	0.0596	0.0496		0.0728	0.0714	0.0656	0.1097	0.0545	0.116	0.0677	0.0523	0.071	0.0624	0.0844	0.0943	0.0454	0.0677	0.0688	0.0449	0.04	0.0559	0.0739	0.0747	0.0565	0.0749	0.049	0.0509	0.0411	0.0631	0.1196	0.072	0.0835	0.08	0.0775	0.1147
6312	PE(18:0/20:2)	Phosphatidylethanolamine	PE Ester	54012	DMS-MS							0.1405	0.1694	0.2502	0.1986	0.1514	0.1636	0.2439	0.2564	0.1801	0.2405	0.1499	0.253	0.2281	0.1751	0.1226	0.1437	0.2069	0.4558	0.1547	0.1452	0.1358	0.1242	0.146	0.1732	0.2153	0.1852	0.1375	0.2435	0.1613	0.1208	0.15	0.1687	0.3553	0.2751	0.2063	0.2376	0.1696	0.3111
6313	PE(18:0/20:3)	Phosphatidylethanolamine	PE Ester	54549	DMS-MS							1.1883	0.9369	2.1965	1.4081	1.9403	1.5347	2.0229	2.0923	1.8357	2.2614	0.777	2.0617	1.8228	1.2298	1.0646	0.9695	1.8689	4.1122	1.2478	1.6807	0.9388	0.8142	1.2419	1.5054	2.2834	1.7364	0.9747	1.591	1.3915	1.2995	1.4975	1.4778	3.0607	2.421	1.8326	2.2395	0.8395	2.143
6314	PE(18:0/20:4)	Phosphatidylethanolamine	PE Ester	54013	DMS-MS							5.1216	4.09	10.4071	6.7972	9.1677	10.1095	12.9283	8.2186	10.7468	12.5963	5.5823	10.6685	10.14	4.8671	6.413	10.8336	13.7558	19.2724	7.0833	8.9961	6.3906	5.5842	6.529	6.9753	13.0103	10.5307	4.1147	6.6775	7.1488	8.4378	7.5932	9.7912	13.6142	8.7281	10.7185	11.1799	5.9151	16.7431
6315	PE(18:0/20:5)	Phosphatidylethanolamine	PE Ester	54192	DMS-MS							0.481	0.6532	1.3642	0.9047	0.859	1.3274	1.2442	1.3846	0.9016	1.8842	0.7852	0.8578	0.7431	0.4818	0.4985	0.5359	1.7722	1.08	0.655	0.9788	0.921	0.8679	0.6279	0.5333	1.0431	1.0055	0.3796	1.0804	0.5055	1.3596	0.5937	0.789	1.3792	1.1571	0.7495	1.3915	0.4463	1.3886
6318	PE(18:0/22:4)	Phosphatidylethanolamine	PE Ester	53674	DMS-MS							0.2033	0.2828	0.5575	0.3175	0.3164	0.4694	0.4865	0.3029	0.4311	0.5068	0.1433	0.3407	0.2878	0.2218	0.2319	0.3851	0.4249	0.7449	0.3242	0.3047	0.1942	0.1949	0.3143	0.1862	0.6062	0.3696	0.1982	0.4853	0.3036	0.2821	0.2249	0.3375	0.6774	0.3676	0.4358	0.5991	0.286	0.4644
6319	PE(18:0/22:5)	Phosphatidylethanolamine	PE Ester	53319	DMS-MS							0.8713	0.6807	1.3897	0.762	0.8243	1.5483	1.4641	1.1755	1.1937	1.7407	0.5376	0.9961	0.8363	0.7641	0.5865	0.7465	1.5752	1.547	0.9236	1.2064	0.6834	0.6064	0.7346	0.7347	1.51	1.2303	0.4816	1.3281	0.775	0.8927	0.8444	1.2146	2.253	1.1928	1.3584	1.6251	0.5427	1.4386
6320	PE(18:0/22:6)	Phosphatidylethanolamine	PE Ester	54193	DMS-MS							1.9937	1.5042	3.6376	2.6075	4.2212	3.9899	5.3337	5.1154	3.5953	3.9878	3.4443	6.1757	4.0517	2.2617	2.0277	3.0601	4.2836	5.9049	2.5847	2.9896	3.611	1.3749	1.6366	2.6513	5.4888	3.1814	1.8452	2.4663	2.4338	2.9871	3.6246	4.0421	6.5857	4.9261	3.8726	3.8186	2.7123	8.8027
6321	PE(18:1/14:1)	Phosphatidylethanolamine	PE Ester	53320	DMS-MS											0.048																		0.0391						0.028		0.0609		0.1334
6322	PE(18:1/16:1)	Phosphatidylethanolamine	PE Ester	54550	DMS-MS							0.1219	0.1335	0.1258	0.1339	0.2044	0.1011	0.1469	0.1352	0.0961	0.1336	0.1195	0.1626	0.1061	0.1125	0.097	0.1677	0.1352	0.1543	0.2007	0.1608	0.1093	0.1997	0.1925	0.0992	0.1576	0.1613	0.1648	0.1717	0.137	0.1276	0.1953	0.0805	0.1953	0.1281	0.1326	0.1515	0.1657	0.2719
6323	PE(18:1/18:1)	Phosphatidylethanolamine	PE Ester	53321	DMS-MS							0.2403	0.5086	0.2292	0.8751	0.415	0.3496	0.5578	0.6437	0.4523	0.8073	0.2368	0.5846	0.5786	0.347	0.3541	1.192	1.2241	1.0125	0.7189	0.2871	0.7385	0.6467	0.806	0.7293	0.541	0.8015	0.6486	1.2715	0.6511	0.8126	0.3345	0.356	0.7548	0.8481	0.5492	0.7509	0.2669	1.0073
6324	PE(18:1/18:2)	Phosphatidylethanolamine	PE Ester	54551	DMS-MS							0.7644	1.0228	0.8363	2.3375	1.2649	1.2717	1.7595	2.1073	1.1176	2.4631	0.7007	1.3197	1.6392	1.1379	1.1436	2.6897	2.9966	4.3844	1.5887	0.974	1.4981	1.5897	2.177	1.9639	1.3244	2.1406	1.0909	2.282	1.0346	1.5858	0.9013	1.253	1.8684	2.3907	1.4284	1.9802	0.7598	2.2778
6325	PE(18:1/18:3)	Phosphatidylethanolamine	PE Ester	54194	DMS-MS										0.1337	0.0805		0.0561	0.0952		0.0927			0.0698		0.0739	0.1449	0.2509	0.1215	0.1075		0.224		0.0743	0.0807		0.0935	0.1664	0.2721	0.1149	0.1412				0.1298		0.0912
6327	PE(18:1/20:1)	Phosphatidylethanolamine	PE Ester	53322	DMS-MS														0.0314		0.0461								0.0448																0.0402				0.074
6328	PE(18:1/20:2)	Phosphatidylethanolamine	PE Ester	54552	DMS-MS														0.0348					0.0499					0.0661																0.0322				0.1105
6329	PE(18:1/20:3)	Phosphatidylethanolamine	PE Ester	54195	DMS-MS							0.1067	0.1187	0.1313	0.1584	0.2322	0.1699	0.1925	0.2001	0.1731	0.224	0.0945	0.3108	0.1769	0.1601	0.1253	0.1581	0.2147	0.4475	0.1268	0.2039	0.1426	0.1286	0.1101	0.1879	0.2097	0.2646	0.1133	0.1791	0.1312	0.1603	0.1574	0.1303	0.1688	0.2127	0.2153	0.2297	0.0998	0.2461
6330	PE(18:1/20:4)	Phosphatidylethanolamine	PE Ester	54364	DMS-MS							1.0447	0.7414	1.1303	1.2626	2.1631	1.3776	1.6956	1.3474	1.602	1.8783	0.9725	1.9617	1.9506	0.8839	1.0871	2.0464	2.2593	3.2022	1.2816	1.4945	1.153	1.0199	1.1514	1.2515	2.1116	1.7593	0.9004	1.3249	1.1223	1.534	1.4033	1.4061	1.9318	1.6044	1.8823	2.0651	1.186	2.903
6331	PE(18:1/20:5)	Phosphatidylethanolamine	PE Ester	53675	DMS-MS									0.1363	0.2521	0.2725	0.2487	0.1397	0.2234	0.1433	0.3429	0.2217		0.1279				0.3588	0.1893	0.174	0.2276	0.1506		0.159	0.1724	0.2061	0.2572	0.1752	0.2047	0.1217	0.2449		0.2157	0.2819	0.189	0.147	0.21	0.1922	0.2322
6332	PE(18:1/22:0)	Phosphatidylethanolamine	PE Ester	55177	DMS-MS							0.1297	0.1286	0.1431	0.2126	0.1432	0.106	0.1301	0.0946	0.1536	0.1718	0.2172	0.1347	0.1417	0.1354	0.1574	0.1322	0.2621	0.235	0.1608	0.1527	0.1389	0.2225	0.2518	0.1597	0.1664	0.1807	0.1215	0.2054	0.104	0.1683	0.157	0.0771	0.2194	0.1543	0.1222	0.1532	0.1503	0.1516
6335	PE(18:1/22:4)	Phosphatidylethanolamine	PE Ester	53323	DMS-MS									0.0681		0.0726	0.0922	0.087		0.0905	0.1317			0.0662				0.154	0.1008				0.1158			0.0812				0.0517		0.1022	0.1222	0.1112	0.0553	0.1388	0.089
6336	PE(18:1/22:5)	Phosphatidylethanolamine	PE Ester	53324	DMS-MS							0.1792	0.0972	0.1344	0.1207	0.1613	0.1877	0.1646	0.1555	0.1417	0.2387	0.1028	0.2082	0.139	0.1154	0.1014	0.1473	0.2399	0.2534	0.1515	0.172	0.1102	0.1097	0.0934	0.1619	0.1694	0.1582	0.1364	0.2183	0.0862	0.2127	0.1667	0.1721	0.2355	0.1638	0.1925	0.2524	0.1025	0.1934
6337	PE(18:1/22:6)	Phosphatidylethanolamine	PE Ester	53509	DMS-MS							0.4074	0.2623	0.4248	0.4979	1.0785	0.5404	0.7039	0.7943	0.6923	0.9361	0.7299	1.1565	0.7708	0.5052	0.462	0.68	0.7208	1.2884	0.4952	0.6719	0.7254	0.399	0.2016	0.6126	0.8773	0.8063	0.3739	0.5192	0.4522	0.5951	0.6376	0.6953	1.1458	1.0762	0.6772	0.7963	0.548	1.6063
6338	PE(18:2/14:1)	Phosphatidylethanolamine	PE Ester	54016	DMS-MS											0.0516										0.0567			0.0462	0.0737				0.0478
6339	PE(18:2/16:1)	Phosphatidylethanolamine	PE Ester	53510	DMS-MS							0.3688	0.573	0.4274	0.4091	0.8071	0.1337	0.3406	0.2055	0.1876	0.4416	0.3099	0.4012	0.3225	0.2906	0.3272	0.3833	0.2986	0.3303	0.7307	0.4999	0.3935	0.6208	0.5324	0.3416	0.4365	0.2676	0.5667	0.4904	0.4332	0.4434	0.5401	0.1729	0.4012	0.2761	0.525	0.4239	0.5072	0.6119
6340	PE(18:2/18:2)	Phosphatidylethanolamine	PE Ester	53325	DMS-MS							0.0517	0.0605	0.0535	0.1847	0.0674	0.109	0.079	0.1192	0.0742	0.1205	0.0535	0.065	0.0775	0.0614	0.1051	0.1859	0.1867	0.2072	0.1287	0.0778	0.191	0.1231	0.1609	0.1235	0.0846	0.0806	0.0913	0.1668	0.0584	0.0823	0.0689	0.085	0.0983	0.1445	0.0905	0.1046	0.0778	0.1207
6341	PE(18:2/18:3)	Phosphatidylethanolamine	PE Ester	54554	DMS-MS
6343	PE(18:2/20:1)	Phosphatidylethanolamine	PE Ester	54196	DMS-MS														0.0197										0.0508
6344	PE(18:2/20:2)	Phosphatidylethanolamine	PE Ester	54197	DMS-MS
6345	PE(18:2/20:3)	Phosphatidylethanolamine	PE Ester	54017	DMS-MS																								0.0446													0.0478			0.0455	0.044
6346	PE(18:2/20:4)	Phosphatidylethanolamine	PE Ester	54555	DMS-MS							0.1553	0.1574	0.2411	0.1767	0.2234	0.1728	0.2056	0.1106	0.1616	0.1989	0.1821	0.2194	0.1776	0.0878	0.144	0.2835	0.2622	0.2778	0.1877	0.1813	0.27	0.2064	0.1584	0.0994	0.2468	0.1919		0.2123	0.1621	0.1912	0.2347	0.1788	0.1912	0.1396	0.1922	0.1904	0.2278	0.2487
6347	PE(18:2/20:5)	Phosphatidylethanolamine	PE Ester	54198	DMS-MS
6352	PE(18:2/22:6)	Phosphatidylethanolamine	PE Ester	53677	DMS-MS											0.1269														0.0988																			0.2435
6355	PE(O-16:0/16:0)	Phosphatidylethanolamine	PE Ether	53849	DMS-MS																0.0746	0.0488							0.027					0.0451		0.038										0.0279
6357	PE(O-16:0/18:0)	Phosphatidylethanolamine	PE Ether	54558	DMS-MS
6358	PE(O-16:0/18:1)	Phosphatidylethanolamine	PE Ether	54366	DMS-MS							0.086	0.1382	0.1258	0.1838	0.1756	0.1011	0.0887	0.0959	0.1147	0.1539	0.0923	0.1437	0.1446	0.1028	0.0621	0.1201	0.1774	0.1054	0.1478	0.1924	0.0773	0.1742	0.1232	0.1322	0.2274	0.1317	0.1286	0.1804	0.1252	0.1168	0.1324	0.0991	0.1855	0.107	0.1632	0.1802	0.1473	0.1955
6359	PE(O-16:0/18:2)	Phosphatidylethanolamine	PE Ether	53850	DMS-MS							0.1915	0.3924	0.2612	0.3569	0.4237	0.1271	0.1756	0.1792	0.2165	0.3493	0.1504	0.2327	0.302	0.178	0.1417	0.2753	0.2323	0.1907	0.38	0.329	0.1786	0.2972	0.2704	0.3362	0.4297	0.1658	0.2573	0.4437	0.2128	0.3347	0.2089	0.18	0.3256	0.1918	0.3435	0.3346	0.2651	0.2754
6364	PE(O-16:0/20:3)	Phosphatidylethanolamine	PE Ether	54200	DMS-MS							0.0899	0.1305	0.0927	0.1317	0.1313		0.0596	0.0459	0.0724	0.097		0.0853	0.0881	0.0638	0.0551	0.0929		0.0382	0.0909	0.0996		0.0817	0.0473	0.0851	0.2364		0.0964	0.1163	0.0764	0.0924	0.0659		0.1158	0.0511	0.0842	0.1083	0.0968	0.1077
6365	PE(O-16:0/20:4)	Phosphatidylethanolamine	PE Ether	53329	DMS-MS							0.8286	1.0823	1.0116	0.7914	1.7731	0.3972	0.7473	0.5045	0.9584	0.8842	0.6394	1.009	1.3435	0.3756	0.6516	1.0295	1.0144	0.3368	1.0994	1.0493	0.5489	0.559	0.7504	0.6423	2.6139	0.3898	0.6984	0.9804	0.9257	1.103	1.092	0.5745	1.1538	0.532	1.3281	1.0248	1.1652	1.6444
6366	PE(O-16:0/20:5)	Phosphatidylethanolamine	PE Ether	53330	DMS-MS								0.1748	0.1697	0.1431	0.213		0.1095		0.126		0.273								0.2068	0.2003	0.2021		0.1036		0.1908				0.1288	0.2371	0.1056		0.1716		0.1832	0.1391		0.2371
6369	PE(O-16:0/22:4)	Phosphatidylethanolamine	PE Ether	53852	DMS-MS							0.155	0.1815	0.1835	0.1823	0.1601	0.1389	0.1357	0.0805	0.1393	0.1877		0.2335	0.1308	0.1221	0.1333	0.2265	0.161	0.1721	0.1821	0.251	0.1065	0.1388	0.1622	0.1424	0.3421	0.1466	0.1613	0.3312	0.1472	0.1411	0.163	0.2548	0.3059	0.1135	0.1773	0.2755	0.2075	0.2436
6370	PE(O-16:0/22:5)	Phosphatidylethanolamine	PE Ether	53331	DMS-MS							0.5033	0.5724	0.5465	0.721	0.6123	0.5489	0.4022	0.2539	0.3417	0.6735	0.2928	0.5669	0.3426	0.4272	0.2482	0.5186	0.7061	0.2686	0.9836	0.7612	0.2683	0.5111	0.4783	0.5678	0.9204	0.4672	0.4482	0.8456	0.4213	0.7863	0.3513	0.6548	0.6615	0.2654	0.6642	0.9616	0.5669	0.7056
6371	PE(O-16:0/22:6)	Phosphatidylethanolamine	PE Ether	53332	DMS-MS							0.6681	0.8352	0.8604	0.9259	1.2516	0.7791	0.7179	0.5645	0.6001	0.8941	1.2089	1.0948	0.8722	0.7138	0.4973	0.8905	0.888	0.4455	1.0025	0.8401	0.9251	0.6822	0.5276	0.7469	1.661	0.6755	0.6946	0.7474	0.6534	0.6866	0.9757	0.8622	0.8985	0.6977	0.7035	0.867	0.9853	1.7965
6373	PE(O-18:0/16:0)	Phosphatidylethanolamine	PE Ether	53333	DMS-MS							0.0867	0.0821	0.0853	0.086	0.0612	0.0572	0.0628	0.0882	0.0741	0.1098	0.0822	0.1078	0.0952	0.0607	0.0645	0.0928	0.1202	0.108	0.0622	0.0999	0.0625	0.1219	0.0919	0.052	0.0753	0.0507	0.0781	0.1432	0.0872	0.0626	0.0846	0.068	0.1214	0.0851	0.0792	0.0876	0.0704	0.0844
6374	PE(O-18:0/16:1)	Phosphatidylethanolamine	PE Ether	53334	DMS-MS
6375	PE(O-18:0/18:0)	Phosphatidylethanolamine	PE Ether	53853	DMS-MS											0.0496			0.0249										0.0322					0.0383						0.0467		0.0468			0.0291	0.0345
6376	PE(O-18:0/18:1)	Phosphatidylethanolamine	PE Ether	53513	DMS-MS							0.2044	0.3036	0.2639	0.2919	0.3541	0.1113	0.2395	0.2362	0.2034	0.3015	0.1752	0.3161	0.3632	0.2337	0.1967	0.243	0.3557	0.315	0.2604	0.2497	0.1642	0.2621	0.3244	0.1962	0.282	0.2364	0.236	0.2873	0.2647	0.2188	0.3186	0.195	0.3719	0.2299	0.2668	0.3081	0.2393	0.3721
6377	PE(O-18:0/18:2)	Phosphatidylethanolamine	PE Ether	54368	DMS-MS							0.5474	0.8028	0.5576	0.7548	0.9139	0.4018	0.5504	0.4857	0.4253	0.7859	0.4201	0.5881	0.8214	0.4789	0.397	0.6054	0.6892	0.7266	0.7135	0.5256	0.4944	0.6615	0.7588	0.6008	0.7266	0.434	0.5756	0.8307	0.583	0.6704	0.6279	0.3997	0.8821	0.5576	0.7079	0.7302	0.7068	0.855
6378	PE(O-18:0/18:3)	Phosphatidylethanolamine	PE Ether	54369	DMS-MS																									0.0939
6381	PE(O-18:0/20:2)	Phosphatidylethanolamine	PE Ether	53515	DMS-MS
6382	PE(O-18:0/20:3)	Phosphatidylethanolamine	PE Ether	53335	DMS-MS							0.1409	0.1657	0.1895	0.1409	0.2861	0.0893	0.1556	0.1116	0.1483	0.1598	0.0879	0.1513	0.1977	0.1352	0.1163	0.1302	0.1409	0.1395	0.1319	0.1935	0.1023	0.1084	0.1189	0.1175	0.2832	0.092	0.1333	0.2056	0.1743	0.1214	0.224	0.0756	0.1694	0.1235	0.1955	0.2101	0.1563	0.1991
6383	PE(O-18:0/20:4)	Phosphatidylethanolamine	PE Ether	54203	DMS-MS							1.7945	2.1689	2.1336	1.5809	4.4102	0.8027	1.618	1.1861	1.9739	1.8611	1.1175	2.137	2.95	0.9563	1.5705	2.2377	1.902	1.0154	2.4195	1.8284	1.4406	1.3172	1.7184	1.3898	4.0717	0.8227	1.5455	1.9185	2.1549	1.8114	3.2107	1.1021	2.2071	1.2423	2.5278	2.0388	2.4757	3.0578
6384	PE(O-18:0/20:5)	Phosphatidylethanolamine	PE Ether	54204	DMS-MS							0.2499	0.3822	0.2926	0.2054	0.591		0.2121	0.2101	0.1784	0.3351	0.312	0.3453	0.2767	0.1867	0.1333	0.2194	0.4146	0.1219	0.3104	0.346	0.3477	0.3954	0.2481	0.2359	0.4936	0.1731	0.2312	0.2829	0.2372	0.552	0.2668	0.3054	0.3852	0.1965	0.3235	0.2833	0.3282	0.5569
6387	PE(O-18:0/22:4)	Phosphatidylethanolamine	PE Ether	54019	DMS-MS							0.1553	0.2027	0.1849	0.1384	0.1795	0.1215	0.1586	0.1194	0.1853	0.1682	0.1719	0.1911	0.1529	0.1527	0.151	0.207	0.1984	0.1721	0.2057	0.1808	0.1438	0.2497	0.2087	0.1268	0.2266	0.1191	0.1332	0.2399	0.1575	0.1503	0.1784	0.1815	0.2005	0.1469	0.1796	0.1858	0.1498	0.2199
6388	PE(O-18:0/22:5)	Phosphatidylethanolamine	PE Ether	54370	DMS-MS							0.4857	0.484	0.3684	0.3865	0.5894	0.2895	0.3441	0.2752	0.2844	0.6272	0.2148	0.3965	0.2922	0.3932	0.2354	0.3284	0.3904	0.243	0.6084	0.5615	0.2533	0.4014	0.4812	0.3166	0.5829	0.2982	0.4437	0.4963	0.4044	0.4627	0.4222	0.4866	0.5211	0.2632	0.4039	0.6299	0.3428	0.5269
6389	PE(O-18:0/22:6)	Phosphatidylethanolamine	PE Ether	54371	DMS-MS							0.7529	0.849	1.0946	0.7764	1.851	0.6158	1.0016	0.7044	0.797	0.9697	0.958	1.1488	1.359	0.8253	0.6513	1.0362	1.0238	0.6382	1.028	0.8401	1.1721	0.5316	0.6518	0.8116	1.5861	0.5543	0.6363	0.7533	0.887	0.9303	1.8176	0.8854	1.3069	0.9575	0.9556	1.1591	1.2676	1.807
6391	PE(P-14:0/18:1)	Phosphatidylethanolamine	PE Plasmalogen	54372	DMS-MS											0.0322																										0.0377
6394	PE(P-16:0/16:0)	Phosphatidylethanolamine	PE Plasmalogen	54373	DMS-MS							0.0704	0.0848	0.0745	0.0722	0.0583	0.0675	0.0517	0.0629	0.059	0.0913			0.0562	0.0633	0.0514	0.0683	0.0657	0.0615	0.0948	0.1018	0.066	0.0905	0.0719	0.0551	0.0615	0.0545	0.0895	0.0437	0.0583	0.0522	0.0653	0.0638	0.1047	0.0655	0.079	0.069	0.0748	0.1049
6395	PE(P-16:0/16:1)	Phosphatidylethanolamine	PE Plasmalogen	54374	DMS-MS									0.0458		0.0374		0.0379											0.0522					0.0407		0.041				0.0332									0.0619
6396	PE(P-16:0/18:0)	Phosphatidylethanolamine	PE Plasmalogen	54375	DMS-MS							0.0432			0.0705	0.0512		0.0345		0.033				0.0456		0.047	0.0576		0.0344	0.0629	0.0459	0.0341	0.0555	0.0505		0.0307			0.0655	0.0457		0.065		0.051	0.0255	0.0439	0.0386
6397	PE(P-16:0/18:1)	Phosphatidylethanolamine	PE Plasmalogen	53336	DMS-MS							0.7176	1.4815	1.0692	1.0766	1.4483	0.5635	0.809	0.9031	0.8098	0.9479	0.8071	1.2499	1.1679	0.8627	0.7912	1.2933	0.9007	0.9532	1.236	1.4995	0.7342	1.3261	1.3996	0.7076	1.1478	1.0733	1.0498	1.2815	1.1379	0.9484	1.1045	0.7766	1.3165	0.9801	1.2199	1.2662	1.264	1.392
6398	PE(P-16:0/18:2)	Phosphatidylethanolamine	PE Plasmalogen	54561	DMS-MS							2.0729	4.2553	2.7665	3.6595	4.8898	1.429	2.0517	2.2339	2.0256	3.0398	1.9403	2.6166	3.1172	2.2986	2.2614	3.328	2.2589	2.1402	3.6853	3.3208	2.7928	4.5208	3.7352	2.4432	3.5927	1.6003	2.7273	3.9534	2.9188	3.069	2.7116	1.9291	4.1472	2.3336	3.7168	3.1616	3.4228	3.7141
6399	PE(P-16:0/18:3)	Phosphatidylethanolamine	PE Plasmalogen	53854	DMS-MS								0.0957	0.0864	0.1007	0.1		0.0497	0.099	0.0592	0.0929		0.1112	0.0851	0.0946	0.0815			0.0718	0.3559	0.0902		0.0845	0.0964					0.1982	0.0772	0.0773				0.099	0.0746	0.0919	0.1135	0.1151
6401	PE(P-16:0/20:1)	Phosphatidylethanolamine	PE Plasmalogen	53520	DMS-MS								0.0583	0.0452		0.0441			0.0318					0.0457	0.0469		0.0738	0.0614	0.0374	0.0495	0.0505			0.0333					0.0532	0.0234					0.0402	0.0448		0.0469	0.0461
6402	PE(P-16:0/20:2)	Phosphatidylethanolamine	PE Plasmalogen	54376	DMS-MS								0.0679	0.0612		0.0608			0.0464	0.0481				0.0558	0.0512				0.0413	0.0802	0.0987			0.0531	0.0442	0.0765				0.0316		0.0563		0.1091	0.0479	0.0409
6403	PE(P-16:0/20:3)	Phosphatidylethanolamine	PE Plasmalogen	53855	DMS-MS							0.6034	0.8205	0.7762	0.7362	1.2353	0.1905	0.5945	0.4898	0.594	0.6336	0.3269	0.7273	0.7114	0.6439	0.5508	0.6011	0.4294	0.3808	0.6563	1.0597	0.5047	0.7045	0.6615	0.4977	1.199	0.3436	0.6279	0.8669	0.7947	0.7273	0.9092	0.3087	1.0865	0.521	0.9419	0.9171	0.7071	0.8296
6404	PE(P-16:0/20:4)	Phosphatidylethanolamine	PE Plasmalogen	54020	DMS-MS							6.0544	6.582	10.2345	6.4401	13.8452	3.6633	6.8017	3.9187	7.3691	6.4502	5.1524	7.463	6.6628	4.7269	5.8783	9.2479	5.6752	3.2268	9.5966	7.8329	6.7094	6.5178	6.8131	3.6809	13.5213	3.6782	5.8874	7.0697	8.3987	7.9484	10.0265	4.7972	12.0408	4.2079	11.4817	9.1458	11.2461	12.2846
6405	PE(P-16:0/20:5)	Phosphatidylethanolamine	PE Plasmalogen	54562	DMS-MS							0.4882	0.909	1.0974	0.9039	1.2575	0.3408	0.5933	0.5825	0.5475	0.9773	1.119	0.6547	0.3794	0.4254	0.4321	0.4741	0.6629	0.2601	1.1525	0.8058	1.2163	0.6133	0.6732	0.3444	1.0839	0.3007	0.7008	0.6497	0.5639	1.5769	0.5225	0.4931	1.4888	0.5749	0.9169	0.8171	1.1756	1.0631
6408	PE(P-16:0/22:4)	Phosphatidylethanolamine	PE Plasmalogen	54206	DMS-MS							0.8184	1.0645	1.1317	0.7143	1.0215	0.7804	0.6997	0.557	0.6936	0.8432	0.5883	1.0586	0.7025	0.658	0.7596	1.2384	0.83	0.9957	1.0027	1.1076	0.4722	0.8296	1.0697	0.6208	1.1258	0.7392	0.718	1.0864	1.0372	0.6912	0.7644	1.0059	0.6643	0.6177	0.8148	0.8731	0.9369	1.1115
6409	PE(P-16:0/22:5)	Phosphatidylethanolamine	PE Plasmalogen	53521	DMS-MS							2.0081	2.7428	2.3931	2.3064	2.6533	1.7804	1.7769	1.3738	1.3046	2.6975	1.3681	2.4183	1.2161	1.6693	1.2192	2.0313	2.0132	1.3891	3.2095	2.8933	1.3945	2.801	2.422	1.3198	2.5611	1.8384	1.9444	2.886	1.933	2.0165	1.6508	2.7793	2.8904	1.7072	2.3491	2.7322	2.1995	2.5176
6410	PE(P-16:0/22:6)	Phosphatidylethanolamine	PE Plasmalogen	53679	DMS-MS							3.5737	4.6188	4.3183	4.4573	5.9117	3.305	3.6492	3.2296	3.2732	3.5554	5.7253	6.6305	3.6257	3.803	2.9806	4.9436	3.5137	2.8826	4.1044	4.0097	5.109	2.9314	2.8675	2.9746	5.6668	2.94	3.2291	3.0402	3.6129	2.6881	5.4246	4.5891	5.5341	4.2284	3.8372	4.3905	5.2475	6.89
6411	PE(P-16:1/18:1)	Phosphatidylethanolamine	PE Plasmalogen	54207	DMS-MS							0.0432		0.028	0.051	0.0496			0.031	0.0614	0.0579	0.0646				0.0787	0.0756		0.0515	0.0541	0.0785	0.0711	0.0849	0.0494	0.0738	0.0475	0.0788		0.0426	0.0425	0.0739	0.0389			0.0262			0.0781	0.072
6412	PE(P-18:0/14:1)	Phosphatidylethanolamine	PE Plasmalogen	54563	DMS-MS																																		0.1763					0.1166
6413	PE(P-18:0/16:0)	Phosphatidylethanolamine	PE Plasmalogen	53337	DMS-MS							0.222	0.2906	0.2472	0.2601	0.2275	0.1354	0.1697	0.1841	0.201	0.313	0.1471	0.2335	0.2364	0.2214	0.1539	0.247	0.3099	0.1956	0.3832	0.2291	0.1775	0.2518	0.2891	0.1578	0.2472	0.26	0.2727	0.3272	0.2267	0.2311	0.2081	0.2268	0.2821	0.2183	0.2549	0.3511	0.2684	0.3496
6414	PE(P-18:0/16:1)	Phosphatidylethanolamine	PE Plasmalogen	53857	DMS-MS							0.0502	0.0814	0.0672	0.0523	0.0561	0.045	0.0553	0.0565	0.0575	0.0599	0.0617	0.1078	0.0514	0.0677	0.0586	0.099	0.1003	0.0622	0.0679	0.0613	0.0725	0.0874	0.0813	0.0428	0.1142	0.0742	0.0795	0.1234	0.0785	0.0615	0.0517	0.0539	0.0634	0.0597	0.0633	0.0825	0.083	0.0877
6415	PE(P-18:0/18:0)	Phosphatidylethanolamine	PE Plasmalogen	53522	DMS-MS							0.0486	0.1051	0.0635	0.0621	0.0799		0.0528	0.0403	0.0475	0.083	0.0683	0.0682	0.068	0.0667	0.0629	0.0816		0.0419	0.0602	0.0685	0.0574	0.069	0.0653	0.0638	0.0442	0.0797	0.0851	0.097	0.071	0.06	0.0673	0.0645	0.0497	0.0452	0.0687	0.0682	0.0755	0.0633
6416	PE(P-18:0/18:1)	Phosphatidylethanolamine	PE Plasmalogen	53338	DMS-MS							1.1156	2.4219	1.6265	1.5537	2.5301	0.6227	1.226	1.2867	1.1425	1.6998	1.0958	1.8192	2.2575	1.4368	1.2475	1.6483	1.3458	1.2497	2.135	1.918	1.3574	2.0245	2.4168	1.1225	1.8663	1.6517	1.9711	2.2682	1.945	1.4397	2.2929	0.9649	1.9901	1.3738	1.8733	1.7182	2.0908	2.1838
6417	PE(P-18:0/18:2)	Phosphatidylethanolamine	PE Plasmalogen	54377	DMS-MS							4.3343	8.6041	5.6143	6.5599	9.3428	2.3292	4.0941	3.9813	3.6136	6.0532	3.6741	4.9028	6.7021	4.3233	4.218	6.345	4.2141	4.5529	6.812	5.6566	5.9477	8.1298	7.8495	4.8704	6.8038	3.801	6.6465	8.0002	6.2709	5.5899	6.2788	3.175	6.6742	4.5651	6.9267	6.0344	6.9676	7.4147
6418	PE(P-18:0/18:3)	Phosphatidylethanolamine	PE Plasmalogen	53523	DMS-MS							0.1418	0.1771	0.1235	0.1629	0.223	0.0944	0.0965	0.1542	0.0835	0.156	0.101	0.278	0.188	0.1355	0.116	0.1117	0.1801	0.1655	0.8406	0.1773	0.161	0.1692	0.186	0.0883	0.1246	0.0981	0.2292	0.2542	0.1342	0.1944	0.1012	0.127	0.1477	0.1463	0.1408	0.1311	0.1826	0.2126
6420	PE(P-18:0/20:1)	Phosphatidylethanolamine	PE Plasmalogen	53339	DMS-MS									0.0383		0.04			0.0318	0.0478		0.0531		0.0469	0.0504		0.0587			0.0356	0.0665	0.0512	0.0618	0.0483			0.0549			0.0319	0.0418			0.0563	0.0398	0.0432		0.0647
6421	PE(P-18:0/20:2)	Phosphatidylethanolamine	PE Plasmalogen	53340	DMS-MS							0.0813	0.1001	0.0933	0.0764	0.1033		0.0707	0.0584	0.0681	0.0892			0.0677	0.0592	0.0703	0.0856	0.0723	0.0437	0.0718	0.1196	0.0771	0.0977	0.0763	0.0507	0.0777		0.0958	0.0959	0.0906	0.0555	0.0948		0.1347	0.0628	0.0979	0.0681	0.0873	0.0765
6422	PE(P-18:0/20:3)	Phosphatidylethanolamine	PE Plasmalogen	54564	DMS-MS							1.1058	1.6316	1.6148	1.0477	2.3197	0.3587	1.1511	0.8467	0.9974	1.2154	0.5732	1.4069	1.354	1.1263	1.134	1.2355	0.9692	0.7487	1.0785	1.5649	0.9816	1.2408	1.4223	0.9153	2.1147	0.8123	1.5436	1.525	1.7029	1.3332	1.99	0.6327	1.7506	0.9717	1.6652	1.4775	1.4707	1.713
6423	PE(P-18:0/20:4)	Phosphatidylethanolamine	PE Plasmalogen	53524	DMS-MS							12.7748	15.769	20.3794	11.5154	29.7593	5.2381	14.1198	7.3513	12.9983	14.5393	9.4533	15.6835	15.1623	8.2035	11.9743	22.2638	10.3207	5.2465	18.99	15.2894	15.4107	12.7175	16.4369	7.017	27.7829	8.4271	14.7591	16.4024	21.4258	17.6336	26.8119	8.2867	20.2443	8.1421	21.9673	16.7915	22.1305	25.8075
6424	PE(P-18:0/20:5)	Phosphatidylethanolamine	PE Plasmalogen	54208	DMS-MS							1.7965	3.1313	2.7499	1.8108	3.8711	0.6038	1.6698	1.5393	1.4381	2.7246	2.532	1.973	1.4528	1.2235	1.2609	1.9624	2.1398	0.6755	3.1592	2.4628	3.7073	2.0713	2.5245	1.3815	3.249	1.1576	2.6608	1.9856	2.1571	4.1565	2.1506	1.0415	3.1806	1.6544	2.5184	2.6797	3.3356	4.2417
6426	PE(P-18:0/22:2)	Phosphatidylethanolamine	PE Plasmalogen	53525	DMS-MS
6427	PE(P-18:0/22:4)	Phosphatidylethanolamine	PE Plasmalogen	53680	DMS-MS							0.4956	0.7149	0.7508	0.4921	0.7671	0.3304	0.4583	0.3823	0.4945	0.6297	0.4782	0.7476	0.6489	0.643	0.5524	0.7325	0.5034	0.6699	0.6384	0.7287	0.3907	0.6839	0.8058	0.3737	0.7202	0.4983	0.5526	0.7843	0.729	0.4919	0.5949	0.5991	0.5988	0.4657	0.5476	0.6409	0.5633	0.7714
6428	PE(P-18:0/22:5)	Phosphatidylethanolamine	PE Plasmalogen	53681	DMS-MS							1.7402	2.5196	1.859	1.6467	2.3546	1.0704	1.5058	1.1007	1.0228	2.2752	1.0897	1.8907	1.1698	1.5761	1.0418	1.6957	1.565	0.9749	2.2906	2.1851	1.4988	1.9896	2.0352	1.1085	2.1783	1.3899	1.9042	2.4356	1.8762	2.0541	2.1538	1.8001	2.1728	1.2474	1.9546	2.2213	1.7117	2.1831
6429	PE(P-18:0/22:6)	Phosphatidylethanolamine	PE Plasmalogen	54209	DMS-MS							4.8675	5.8923	6.4476	4.9481	10.5693	2.8401	4.9484	4.0439	4.1538	4.9742	6.7859	6.5226	5.7048	4.8601	4.6361	5.9636	4.1198	2.9308	5.6425	5.3354	8.6411	3.8581	4.6425	3.4682	7.1093	3.6421	5.2546	4.3675	5.9386	5.6604	11.2332	3.8335	6.6878	5.0193	5.514	5.7064	7.0631	8.7287
6431	PE(P-18:1/16:0)	Phosphatidylethanolamine	PE Plasmalogen	54565	DMS-MS							0.1828	0.2635	0.3029	0.2916	0.2469	0.1329	0.1646	0.1738	0.2124	0.2875	0.1555	0.2407	0.3304	0.2218	0.25	0.3739	0.2031	0.2362	0.3755	0.2952	0.2596	0.3535	0.3257	0.1599	0.24	0.2489	0.2981	0.3797	0.2566	0.2396	0.2227	0.2358	0.3126	0.3085	0.3554	0.2778	0.3697	0.4085
6432	PE(P-18:1/16:1)	Phosphatidylethanolamine	PE Plasmalogen	53341	DMS-MS								0.0538	0.0425	0.0454	0.0305		0.0391	0.0492	0.0478			0.0659		0.0288		0.0457		0.0441	0.0385	0.0567	0.0366	0.0576	0.0511		0.0522				0.0337	0.0462				0.0394	0.0465	0.0514		0.056
6433	PE(P-18:1/18:0)	Phosphatidylethanolamine	PE Plasmalogen	54566	DMS-MS							0.0835	0.0709		0.0914	0.0402	0.062	0.0783	0.0386	0.03	0.0594	0.0761	0.0933	0.0605	0.1027	0.0373	0.0822	0.0657	0.0406	0.0563	0.0825	0.0499	0.1048	0.048	0.0811	0.0969	0.0822	0.1037	0.0922	0.0454	0.0866	0.0536	0.0753	0.0647	0.04	0.0587	0.0719	0.0768	0.0595
6434	PE(P-18:1/18:1)	Phosphatidylethanolamine	PE Plasmalogen	54210	DMS-MS							0.5632	1.2322	1.0583	0.9048	1.0927	0.445	0.6711	0.7132	0.7015	0.925	0.639	0.9842	1.665	0.8073	0.7868	1.3864	0.8133	0.7969	1.2773	1.0486	0.855	1.1709	1.3563	0.6855	0.8706	1.1053	0.934	1.0792	1.0382	0.7568	1.1446	0.7086	1.1285	0.9554	1.0463	0.9841	1.1489	1.4546
6435	PE(P-18:1/18:2)	Phosphatidylethanolamine	PE Plasmalogen	54211	DMS-MS							1.452	3.4377	2.2644	2.6545	2.7031	1.1068	1.5367	1.6849	1.5348	2.3478	1.6063	2.3887	3.2197	1.8968	1.7688	2.9397	1.6285	1.6877	2.8611	2.2733	2.1942	3.0838	3.0643	2.08	2.3223	1.4837	2.1145	3.3562	2.4741	2.276	1.8192	1.5762	2.7781	2.053	2.8336	2.3529	2.9351	3.2943
6436	PE(P-18:1/18:3)	Phosphatidylethanolamine	PE Plasmalogen	54379	DMS-MS							0.1064	0.1244	0.0771	0.077	0.0767	0.0867	0.1145	0.0835	0.0521	0.0877	0.1343	0.1631	0.0772	0.0785	0.0766	0.1215	0.129	0.0744	0.3534	0.1473	0.1198	0.1718	0.1034	0.1111		0.1192	0.09	0.2292	0.0852	0.1002	0.1132	0.0968	0.1412	0.1144	0.0781	0.0903	0.145	0.1438
6438	PE(P-18:1/20:1)	Phosphatidylethanolamine	PE Plasmalogen	54212	DMS-MS																			0.0344			0.0426																					0.0757
6439	PE(P-18:1/20:2)	Phosphatidylethanolamine	PE Plasmalogen	53342	DMS-MS								0.084	0.0517													0.0657							0.0464		0.0537				0.041						0.0527
6440	PE(P-18:1/20:3)	Phosphatidylethanolamine	PE Plasmalogen	53682	DMS-MS							0.3743	0.6301	0.7015	0.4963	0.6799	0.1995	0.4977	0.3317	0.4142	0.5094	0.261	0.6423	0.6403	0.3849	0.4498	0.5637	0.3619	0.3531	0.4674	0.6148	0.459	0.4974	0.5878	0.3982	0.848	0.2835	0.4666	0.6369	0.6347	0.44	0.659	0.2289	0.7657	0.409	0.7679	0.6818	0.6907	0.7466
6441	PE(P-18:1/20:4)	Phosphatidylethanolamine	PE Plasmalogen	53859	DMS-MS							5.8511	7.2792	10.5437	6.4377	9.5513	3.4106	7.1295	3.7099	6.2158	6.6852	4.7656	8.0485	8.5139	4.3743	5.6534	12.13	5.3563	2.7031	7.5835	7.2128	7.5723	6.2413	7.7069	3.8796	12.0476	3.544	5.534	8.1349	9.5291	7.5464	9.3893	4.6162	10.7165	4.2466	12.0849	9.3532	12.8324	14.1979
6442	PE(P-18:1/20:5)	Phosphatidylethanolamine	PE Plasmalogen	54380	DMS-MS							0.5585	1.0921	1.2781	0.8027	0.9323	0.3514	0.6659	0.6398	0.5624	0.9514	1.0619	0.7405	0.6092	0.4701	0.4185	0.7073	0.8982	0.265	1.0635	0.8285	1.5194	0.8621	0.9645	0.4143	0.9973	0.4218	0.6679	0.949	0.7738	1.6707	0.5225	0.3866	1.1752	0.6671	1.0943	1.0527	1.1995	1.8298
6445	PE(P-18:1/22:4)	Phosphatidylethanolamine	PE Plasmalogen	54567	DMS-MS							0.1914	0.3098	0.3533	0.2302	0.2557	0.1764	0.178	0.2003	0.2103	0.311	0.2319	0.3029	0.3428	0.1864	0.1938	0.516	0.2562	0.279	0.3085	0.3074	0.222	0.2646	0.3658	0.219	0.293	0.2936	0.2833	0.3905	0.3323	0.2733	0.2705	0.2906	0.3404	0.2128	0.2434	0.2446	0.3499	0.4009
6446	PE(P-18:1/22:5)	Phosphatidylethanolamine	PE Plasmalogen	53343	DMS-MS							0.6836	0.8907	0.8029	0.6086	0.7238	0.497	0.5839	0.4532	0.4447	0.7733	0.5088	0.829	0.5451	0.6459	0.4913	0.7806	0.55	0.4132	0.9909	0.7233	0.6068	0.7219	0.7651	0.5351	0.7817	0.5987	0.5485	0.9375	0.679	0.7521	0.7718	0.8051	0.8338	0.5669	0.8458	0.8282	0.8306	1.0308
6447	PE(P-18:1/22:6)	Phosphatidylethanolamine	PE Plasmalogen	54022	DMS-MS							1.9035	3.0823	3.2211	2.5442	3.7522	2.0547	2.469	2.1381	2.2253	2.3759	3.5184	3.986	3.3722	2.7937	2.1496	3.7941	1.8756	1.6304	2.907	2.5859	4.063	1.9745	2.0961	2.0761	3.3751	2.2105	2.158	1.9461	2.9574	2.9134	3.9452	2.6329	3.1857	3.1296	3.0282	2.8778	4.157	5.4211
6448	PE(P-18:2/18:2)	Phosphatidylethanolamine	PE Plasmalogen	54214	DMS-MS							0.0814	0.1295	0.1098	0.1348	0.1182	0.1317	0.0722	0.0797	0.0933	0.1396	0.1102		0.1149	0.1001	0.0737	0.1243	0.0797	0.1032	0.1566	0.1081	0.1231	0.1371	0.1393	0.065	0.1406	0.0665		0.1543	0.1358	0.1145	0.0924	0.1063		0.1077	0.1201	0.1423	0.1571	0.1181
6449	PE(P-18:2/20:4)	Phosphatidylethanolamine	PE Plasmalogen	54215	DMS-MS							0.1926	0.241	0.3699	0.1738	0.2854	0.1944	0.2009	0.1283	0.1978	0.289	0.1942	0.2316	0.2669	0.1756	0.1452	0.3603	0.2034	0.1009	0.366	0.1869	0.29	0.2438	0.2338	0.1799	0.3349	0.1463	0.2088	0.2826	0.3185	0.238	0.2542	0.2012	0.4048	0.1796	0.3664	0.3081	0.4151	0.4009
6450	PE(P-18:2/22:6)	Phosphatidylethanolamine	PE Plasmalogen	54023	DMS-MS								0.2707			0.1561		0.1401	0.0999	0.0945				0.1402	0.1369					0.1441				0.0967		0.1707				0.1433		0.1761			0.1761	0.1728
6452	LPE(14:0)	Lysophosphatidylethanolamine	LPE Ester	53483	DMS-MS																							0.0274	0.0083					0.0126
6454	LPE(15:0)	Lysophosphatidylethanolamine	LPE Ester	53646	DMS-MS									0.0119	0.015	0.0078								0.0077				0.0279	0.0095	0.0123				0.0141	0.0104							0.0082				0.0111
6455	LPE(16:0)	Lysophosphatidylethanolamine	LPE Ester	54516	DMS-MS							0.9141	0.9638	1.2788	1.127	0.8772	1.2186	1.278	1.3009	1.3452	1.544	0.9167	1.0989	1.0834	0.9157	1.0029	1.0927	1.917	1.5463	1.1235	1.2949	0.7966	0.8037	1.2417	1.1863	1.4068	1.2064	0.7731	1.045	0.6531	0.5559	1.2587	1.1211	1.3055	0.9092	1.1786	1.3401	1.1515	1.4006
6456	LPE(16:1)	Lysophosphatidylethanolamine	LPE Ester	54147	DMS-MS							0.0507	0.0589	0.1094	0.0959	0.0223	0.1112	0.1008	0.0975	0.0891	0.0997	0.0363	0.0827	0.0309	0.0413	0.0279	0.0426	0.181	0.1224	0.0486	0.0692	0.0434	0.0543	0.0836	0.0561	0.1162	0.1062	0.0393	0.0812	0.0239	0.0347	0.0747	0.0798	0.1259	0.0555	0.0712	0.0734	0.048	0.0664
6457	LPE(17:0)	Lysophosphatidylethanolamine	LPE Ester	53993	DMS-MS							0.0326	0.0376	0.0252	0.0352	0.0361	0.0377	0.0403	0.0297	0.0333	0.0623	0.0415	0.046	0.0314	0.031	0.022	0.0236	0.0576	0.0311	0.0397	0.0435	0.0161	0.031	0.0391	0.0364	0.0343	0.0259	0.0254	0.0361	0.0275	0.0204	0.0505	0.0283	0.0543	0.0208	0.0434	0.0506	0.0417	0.0402
6458	LPE(18:0)	Lysophosphatidylethanolamine	LPE Ester	53484	DMS-MS							0.6921	0.9796	0.9743	1.0162	0.8631	1.0419	1.2284	0.8311	1.1071	1.4492	0.7516	1.0483	1.0923	0.8824	0.795	1.099	1.5312	1.052	1.0297	1.0775	0.7542	0.7716	1.175	0.9823	1.1417	1.0592	0.7701	0.9681	0.6924	0.6313	1.0281	0.9002	1.1103	0.8402	1.0076	1.2939	0.974	1.2081
6459	LPE(18:1)	Lysophosphatidylethanolamine	LPE Ester	53288	DMS-MS							0.681	1.596	0.6601	1.7157	0.681	0.7872	1.0447	0.9341	0.9745	1.3613	0.5988	0.971	0.843	0.7279	0.8371	1.9787	1.8336	0.9654	1.5798	0.7695	1.1012	1.3176	2.2854	1.1518	0.9424	1.4041	1.804	2.7021	0.8877	1.0127	1.0513	0.7738	0.9406	0.8589	0.9674	1.093	0.9589	1.2427
6460	LPE(18:2)	Lysophosphatidylethanolamine	LPE Ester	53817	DMS-MS							0.7241	1.1914	0.6235	1.8077	0.6491	1.1093	1.1147	0.9654	0.978	1.4859	0.7452	0.7529	0.6763	1.022	0.8643	1.9949	1.8009	1.1187	1.0721	0.8725	1.0134	1.3584	1.9305	1.1988	0.8945	1.3592	1.0754	2.1069	0.5347	0.8425	0.8998	0.9008	1.0975	0.9294	0.8625	1.1639	0.9759	0.9608
6461	LPE(18:3)	Lysophosphatidylethanolamine	LPE Ester	54517	DMS-MS								0.0178	0.0167	0.0566	0.0123	0.0209	0.0298	0.029	0.0193	0.0392	0.0229	0.0267	0.0113	0.0195	0.0247	0.0396	0.0539	0.018	0.0344		0.0325	0.0282	0.042	0.0241	0.0134	0.0397	0.064	0.1185	0.0208	0.0327	0.0201	0.0213	0.0304	0.0234	0.0215	0.0254	0.0221	0.0209
6463	LPE(20:0)	Lysophosphatidylethanolamine	LPE Ester	53289	DMS-MS																									0.0155								0.0223
6464	LPE(20:1)	Lysophosphatidylethanolamine	LPE Ester	53647	DMS-MS							0.0236	0.0158	0.0096	0.0191	0.0105	0.0236	0.0169	0.0142	0.0197	0.0241	0.0214	0.0173	0.0187	0.0121	0.0281	0.0182	0.0351	0.0186	0.0203	0.0223	0.0269	0.0182	0.0226	0.0176	0.0286	0.0215	0.0164	0.041	0.0096	0.0107	0.0157	0.0211	0.0274	0.0156	0.0145	0.0156	0.0161	0.0246
6465	LPE(20:2)	Lysophosphatidylethanolamine	LPE Ester	53818	DMS-MS							0.0173	0.0214	0.0087	0.0197	0.0106		0.0141	0.0165	0.0181	0.0296		0.0228	0.0161	0.0114	0.018	0.022	0.0278	0.0198	0.0209	0.0154		0.0172	0.0201	0.0163	0.0179		0.0156	0.0258	0.0108	0.0117	0.0148	0.0146		0.0146	0.0201	0.0221		0.0215
6466	LPE(20:3)	Lysophosphatidylethanolamine	LPE Ester	54334	DMS-MS							0.1343	0.1637	0.1206	0.2126	0.1467	0.1779	0.1513	0.1313	0.1761	0.2116	0.0825	0.1546	0.0993	0.1522	0.1192	0.1578	0.2235	0.1954	0.1521	0.2192	0.1092	0.1144	0.2058	0.1774	0.1849	0.182	0.1433	0.1862	0.1112	0.1135	0.1494	0.1655	0.2121	0.132	0.1705	0.206	0.1395	0.1542
6467	LPE(20:4)	Lysophosphatidylethanolamine	LPE Ester	53485	DMS-MS							0.5781	0.6546	0.4815	0.5802	0.5138	0.7721	0.6492	0.3473	0.7488	0.7113	0.4793	0.6226	0.3706	0.3928	0.4195	0.8965	0.8524	0.4322	0.5567	0.7438	0.5157	0.5365	0.6672	0.5196	0.7407	0.7388	0.5629	0.7645	0.4855	0.3666	0.6765	0.6654	0.6934	0.3601	0.7658	0.6465	0.6604	0.634
6468	LPE(20:5)	Lysophosphatidylethanolamine	LPE Ester	53994	DMS-MS							0.0197	0.0384	0.0225	0.0291	0.0218	0.0324	0.0242	0.0249	0.0246	0.0438	0.0352	0.0255	0.0111	0.0123	0.018	0.0183	0.0422	0.0141	0.0306	0.0365	0.0396	0.0228	0.0229	0.0211	0.0272	0.03	0.0304	0.0387	0.017	0.0362	0.02	0.0227	0.0461	0.0159	0.0203	0.0256	0.033	0.0265
6472	LPE(22:4)	Lysophosphatidylethanolamine	LPE Ester	53487	DMS-MS							0.0364	0.028	0.0281	0.0185	0.0079	0.032	0.0188	0.0156	0.0238	0.0315	0.0198	0.0376		0.0177	0.0118	0.0281	0.0241	0.0238	0.0159	0.0206	0.0149	0.0402	0.0248	0.0192	0.0262	0.0208	0.0163	0.0284	0.0185	0.0345	0.0171	0.0264	0.0285	0.0161	0.0231	0.0247	0.0275	0.0232
6473	LPE(22:5)	Lysophosphatidylethanolamine	LPE Ester	54519	DMS-MS							0.0678	0.0659	0.1067	0.0875	0.0577	0.1394	0.0862	0.0798	0.0909	0.1428	0.047	0.0735	0.0531	0.0528	0.0517	0.0753	0.105	0.0931	0.0812	0.1065	0.0567	0.0725	0.1215	0.0689	0.0992	0.1072	0.0751	0.0914	0.0656	0.0554	0.0648	0.1095	0.1191	0.0761	0.0996	0.1096	0.0838	0.0673
6474	LPE(22:6)	Lysophosphatidylethanolamine	LPE Ester	53649	DMS-MS							0.1302	0.1164	0.1485	0.1451	0.1507	0.2035	0.1733	0.1647	0.172	0.1927	0.2138	0.2365	0.1172	0.1101	0.1082	0.182	0.1761	0.1709	0.1354	0.1868	0.1544	0.1072	0.1444	0.1638	0.201	0.1856	0.126	0.1717	0.1221	0.0943	0.2039	0.1798	0.1756	0.1593	0.1749	0.1585	0.1871	0.1988
6728	PI(16:0/16:0)	Phosphatidylinositol	PI Ester	54568	DMS-MS							0.1246	0.105	0.2364	0.2687	0.0749	0.1589	0.1525	0.1287	0.1649	0.2188	0.1022	0.2035	0.0627	0.1101	0.1005	0.112	0.4451	0.7785	0.1121	0.2937	0.1017	0.1075	0.0979	0.0973	0.3794	0.2266	0.1162	0.1624	0.0851	0.115	0.23	0.2166	0.2643	0.083	0.1051	0.1633	0.1066	0.2994
6729	PI(16:0/16:1)	Phosphatidylinositol	PI Ester	54381	DMS-MS							0.111	0.1045	0.4229	0.1339	0.0773	0.2008	0.0974	0.2858	0.1395	0.1209	0.0841	0.255	0.0472	0.0923	0.0801	0.1215	0.3183	0.3963	0.0913	0.1336	0.0751	0.0872	0.0846	0.0712	0.5284	0.2122	0.0636	0.2123	0.0766	0.0698	0.1716	0.2415	0.277	0.1208	0.1101	0.1684	0.0848	0.228
6731	PI(16:0/18:1)	Phosphatidylinositol	PI Ester	53344	DMS-MS							0.8381	1.4578	1.9041	0.9883	1.205	0.8322	0.7202	1.7367	0.9995	1.3156	0.695	1.4762	1.0917	0.9396	0.82	1.4957	3.1992	2.6093	1.1466	1.7447	0.9263	0.9502	1.3936	1.1273	1.9535	1.7129	1.2674	1.951	0.8863	0.8043	1.5727	1.0918	1.6088	1.2086	1.1633	1.2283	0.9679	1.917
6732	PI(16:0/18:2)	Phosphatidylinositol	PI Ester	54382	DMS-MS							0.8278	0.9653	1.7096	1.1295	1.2378	1.5919	0.7625	1.8353	1.1019	1.2884	0.7627	1.3288	0.9176	0.8186	0.8546	1.3062	1.996	2.1179	0.9081	1.2662	0.7639	0.9546	1.2042	0.93	1.8366	1.4339	0.7952	2.0051	0.6759	0.6476	1.1735	1.5294	1.2344	1.5459	1.1101	1.1596	0.6998	1.5723
6733	PI(16:0/18:3)	Phosphatidylinositol	PI Ester	54216	DMS-MS									0.0492					0.0436																	0.0418
6737	PI(16:0/20:3)	Phosphatidylinositol	PI Ester	53860	DMS-MS							0.3003	0.2281	0.2806	0.2458	0.2694	0.293	0.1805	0.3459	0.309	0.3359	0.1598	0.2507	0.2124	0.3374	0.2127	0.1593	0.3946	0.4839	0.2368	0.2873	0.1977	0.1621	0.1959	0.2395	0.3225	0.3571	0.2723	0.3251	0.126	0.2578	0.2018	0.2911	0.3117	0.3501	0.2936	0.3343	0.1912	0.2503
6738	PI(16:0/20:4)	Phosphatidylinositol	PI Ester	53861	DMS-MS							1.0523	0.9959	1.4339	1.1335	0.9479	1.5498	1.1721	1.0029	1.2802	1.4233	0.6447	1.2471	0.9105	0.8855	0.7507	1.2082	2.2747	1.1678	0.9328	1.0069	0.9349	0.6482	0.7982	0.5829	1.8287	1.6758	1.0125	1.6588	0.5554	0.9227	1.0447	1.4418	1.8706	0.9217	1.2752	1.5728	0.8183	1.4693
6742	PI(16:0/22:4)	Phosphatidylinositol	PI Ester	54383	DMS-MS									0.1012		0.0436	0.1068	0.0635		0.0869									0.0557							0.1126									0.07	0.067	0.066
6743	PI(16:0/22:5)	Phosphatidylinositol	PI Ester	53527	DMS-MS							0.0876	0.1196	0.196	0.0682	0.1304	0.1911	0.0914	0.1661	0.1046	0.1212		0.1966	0.0457	0.088	0.0836	0.1077	0.2037	0.1248	0.0854	0.1855			0.0682	0.0803	0.2281	0.1519	0.114	0.2183	0.0669	0.0951	0.134	0.1312	0.0869	0.107	0.1527	0.1286	0.0855	0.1425
6744	PI(16:0/22:6)	Phosphatidylinositol	PI Ester	54217	DMS-MS									0.2035		0.1442			0.2175				0.3495	0.142				0.2055	0.1472			0.1962				0.2038						0.1252			0.1196	0.1063	0.1153		0.2962
6763	PI(18:0/16:0)	Phosphatidylinositol	PI Ester	53345	DMS-MS							0.0752	0.0929	0.1019	0.0966	0.0894	0.0828	0.068	0.0895	0.0887	0.0802		0.1724	0.0605	0.0688	0.0634	0.102	0.2891	0.4223	0.0718	0.1263	0.0996	0.0781	0.0919	0.0672	0.1228	0.1276	0.0881	0.3023	0.061	0.0658	0.122	0.0975	0.2237	0.0742	0.0686	0.0867	0.0767	0.1604
6764	PI(18:0/16:1)	Phosphatidylinositol	PI Ester	54569	DMS-MS							0.1234	0.1524	0.3354	0.1232	0.19	0.3193	0.1482	0.3141	0.2057	0.1667	0.1386	0.4184	0.0869	0.1542	0.1128	0.2457	0.2787	0.9024	0.1078	0.2071	0.136	0.0805	0.1212	0.1339	0.4397	0.2808	0.113	0.2798	0.1165	0.1419	0.2738	0.2494	0.3202	0.2772	0.2042	0.181	0.1518	0.4573
6767	PI(18:0/18:1)	Phosphatidylinositol	PI Ester	53684	DMS-MS							1.0046	1.9009	1.466	1.1262	1.7074	0.6747	0.9417	1.5745	1.0024	1.4784	1.0187	1.6792	1.5902	1.3668	1.1033	2.0857	2.6334	2.8093	1.7325	1.4334	1.2378	1.1071	1.748	1.3161	1.8053	2.3052	2.07	2.0184	1.3839	1.0899	1.8648	0.9116	1.3979	1.5783	1.451	1.4076	1.5125	2.8729
6768	PI(18:0/18:2)	Phosphatidylinositol	PI Ester	54218	DMS-MS							2.4217	2.7433	3.325	2.2891	4.2123	2.9015	1.9704	4.121	2.5387	3.4237	2.6893	3.5899	3.1457	3.2094	2.213	4.6868	4.0763	5.599	3.0205	3.2069	2.7035	2.2309	3.2484	2.8833	3.5346	3.7907	2.7308	4.0635	2.0562	1.8751	3.2605	3.2969	2.4075	4.6994	2.9459	2.766	2.3962	4.1187
6769	PI(18:0/18:3)	Phosphatidylinositol	PI Ester	54024	DMS-MS							0.0985	0.1297	0.1408	0.1482	0.1358	0.1599	0.1349	0.1333	0.129	0.1099	0.1131	0.2162	0.1096	0.1408	0.1216	0.1463	0.2323	0.2	0.1792	0.1158	0.1401	0.1369	0.0983	0.1375	0.1927	0.1587	0.1106	0.2339	0.1139	0.1288	0.1329	0.1584	0.1972	0.1166	0.1231	0.1264	0.1303	0.1946
6772	PI(18:0/20:2)	Phosphatidylinositol	PI Ester	53528	DMS-MS							0.1752	0.151	0.1228	0.1404	0.1281	0.1338	0.1697	0.1734	0.1437	0.1908	0.1326	0.2015	0.1425	0.3218	0.1248	0.153	0.2808	0.3418	0.1179	0.1683	0.1587	0.1245	0.1227	0.1639	0.1082	0.259	0.192	0.1791	0.0768	0.1621	0.1278	0.1447	0.2063	0.2273	0.184	0.2092	0.1451	0.2635
6773	PI(18:0/20:3)	Phosphatidylinositol	PI Ester	54025	DMS-MS							1.5441	1.4435	1.3596	1.2882	1.6185	1.426	1.4982	1.7728	2.1256	2.2464	1.2638	2.0638	1.7726	3.0662	1.3269	1.8574	2.3147	2.7947	1.3258	1.554	1.4877	1.2815	1.4649	1.7293	1.4914	2.6131	1.8298	1.6862	0.8377	1.4082	1.7115	1.7806	2.1865	2.4235	2.1716	2.3031	1.2816	2.1002
6774	PI(18:0/20:4)	Phosphatidylinositol	PI Ester	54026	DMS-MS							8.0573	8.4035	8.4584	7.4251	8.5298	9.6735	9.8209	7.5028	11.8755	13.5818	9.4184	10.7214	11.8891	9.6172	7.0185	14.5288	13.5406	9.6276	9.2264	8.119	9.3509	7.4991	8.1116	7.1209	11.121	14.0798	9.1326	11.4684	5.8495	8.859	9.3094	12.0825	12.9411	9.6166	13.0293	13.697	10.1698	13.9568
6775	PI(18:0/20:5)	Phosphatidylinositol	PI Ester	53529	DMS-MS									0.1103		0.1252			0.1103		0.1579													0.0998											0.1486	0.0999	0.1112
6777	PI(18:0/22:4)	Phosphatidylinositol	PI Ester	53685	DMS-MS							0.1346	0.1666	0.0988	0.1015	0.133	0.1398	0.1463	0.1063	0.1393	0.1456		0.2162	0.106	0.1344	0.1018	0.1643	0.2135	0.1868	0.1076	0.1434	0.0905	0.1391	0.1164	0.1418	0.1973	0.1817	0.1476	0.2614	0.0775	0.1216	0.1355	0.1217	0.1632	0.1413	0.1385	0.1467	0.1221	0.1656
6778	PI(18:0/22:5)	Phosphatidylinositol	PI Ester	54384	DMS-MS							0.2879	0.2586	0.2553	0.1353	0.2539	0.3195	0.2219	0.3116	0.2445	0.3136	0.2324	0.4036	0.1622	0.2252	0.1479	0.2458	0.4821	0.2572	0.1949	0.2731	0.2196	0.1694	0.1715	0.216	0.3015	0.2512	0.2966	0.4063	0.1626	0.1931	0.3265	0.2987	0.2886	0.3386	0.2782	0.2717	0.1873	0.3367
6779	PI(18:0/22:6)	Phosphatidylinositol	PI Ester	54219	DMS-MS							0.3888	0.2769	0.4099	0.2458	0.3963	0.4583	0.2949	0.5545	0.297	0.237	0.5259	0.6006	0.3016	0.2751	0.3273	0.421	0.7156	0.3564	0.326	0.3764	0.426	0.2112	0.1826	0.2546	0.4996	0.3097	0.3417	0.2275	0.2099	0.2953	0.4685	0.3039	0.6892	0.5819	0.2656	0.2524	0.339	0.7767
6781	PI(18:1/16:1)	Phosphatidylinositol	PI Ester	54220	DMS-MS							0.0829	0.0734	0.112	0.0803	0.0752	0.0704	0.0571	0.148	0.0731	0.0664	0.0841	0.2119	0.0734	0.1014	0.0385	0.0891	0.2538	0.1448	0.0705	0.0783	0.0785	0.1924	0.0582	0.0949	0.1069	0.114	0.0885	0.4996	0.0343	0.0616	0.1076	0.102	0.4626	0.0917	0.1043	0.0707		0.1292
6782	PI(18:1/18:1)	Phosphatidylinositol	PI Ester	53346	DMS-MS							0.9274	1.9871	0.8306	1.1664	1.5094	0.4219	0.5066	1.3601	1.0156	1.2838	0.9613	1.5086	1.7732	1.3913	1.0901	1.7293	2.6292	1.9863	2.0854	1.3247	1.2559	1.2968	1.5261	1.5069	1.0599	2.0619	2.85	3.2025	1.2805	1.0879	1.6193	0.695	0.9201	1.7711	1.3951	1.1618	1.3238	2.3116
6783	PI(18:1/18:2)	Phosphatidylinositol	PI Ester	53530	DMS-MS							0.3572	0.4531	0.4025	0.4448	0.7082	0.434	0.2322	0.6822	0.4105	0.5454	0.4494	0.6473	0.661	0.5474	0.5128	0.8275	0.8423	0.8125	0.761	0.4797	0.5027	0.458	0.6543	0.5947	0.4129	0.5729	0.7013	1.2144	0.3979	0.3239	0.449	0.4465	0.3063	0.9138	0.5365	0.4436	0.3835	0.8193
6788	PI(18:1/20:3)	Phosphatidylinositol	PI Ester	54027	DMS-MS							0.1156	0.0841	0.0682	0.0822	0.0933	0.1043	0.0739	0.1155	0.1038	0.1168	0.069	0.1266	0.1043	0.145	0.0841	0.0928	0.1347	0.1078	0.0887	0.0841	0.0933	0.0907	0.064	0.1099	0.0572	0.1404	0.1163	0.1445	0.0464	0.0792	0.0878	0.0898	0.1355	0.1513	0.1328	0.1102	0.08	0.1092
6789	PI(18:1/20:4)	Phosphatidylinositol	PI Ester	54221	DMS-MS							0.4016	0.4913	0.4485	0.4266	0.5101	0.3694	0.3243	0.4422	0.6004	0.6426	0.5561	0.6219	0.7287	0.5561	0.3718	0.6998	0.9068	0.4979	0.6938	0.5538	0.4363	0.3538	0.4664	0.3623	0.4359	0.5924	0.6023	0.9486	0.3082	0.4355	0.5574	0.6147	0.4502	0.5707	0.668	0.5913	0.4922	0.6344
6799	PI(18:2/18:2)	Phosphatidylinositol	PI Ester	53686	DMS-MS									0.0574	0.0551	0.0554	0.0995		0.0625	0.056			0.079	0.0426	0.0709	0.0633	0.1133	0.1291	0.0784	0.0712	0.075			0.0812	0.0651	0.0629			0.0752	0.044		0.0691	0.0673		0.0969	0.0535	0.0597		0.07
7125	FFA(12:0)	Free Fatty Acids	Saturated FFA	54508	DMS-MS							3.3616	3.5064	3.9442	3.6635	3.6097	3.6544	3.927	2.4766	3.182	3.3027	5.4133	4.2006	2.8887	3.5059	2.9168	2.996	3.6649	7.2978	3.6626	6.4264	7.9267	4.7829	9.4283	4.8195	9.0922	4.7761	2.5545	3.1164	2.7357	3.887	3.8383	3.4901	2.9118	3.0715	3.1285	2.9753	3.4071	4.2362
7126	FFA(14:0)	Free Fatty Acids	Saturated FFA	53467	DMS-MS							15.8732	16.6577	16.2059	17.4118	13.4023	15.9285	16.6005	10.4726	14.7427	12.4924	22.0914	18.3659	11.0034	15.9606	12.4016	14.3646	15.2664	19.1608	16.1776	21.1007	21.3533	20.4294	18.8285	19.6456	19.7705	18.5679	12.2343	14.6635	11.2978	18.0857	15.1534	15.0822	13.8091	13.7795	14.0111	11.8448	15.9022	19.3897
7127	FFA(15:0)	Free Fatty Acids	Saturated FFA	54135	DMS-MS							3.9115	4.1834	4.9133	13.6955	3.3031	4.0838	3.8882	3.1704	3.396	2.9982	5.7675	4.761	3.3049	3.7006	3.143	3.3881	3.7101	4.3907	3.5885	4.4915	4.6312	4.9819	4.8141	4.4803	3.6134	4.364	3.3755	3.6052	3.2474	11.8785	3.3782	3.7919	3.2712	4.1737	3.1877	2.7036	4.0175	4.4297
7128	FFA(16:0)	Free Fatty Acids	Saturated FFA	53986	DMS-MS							83.0065	119.189	123.657	78.4733	105.225	91.3869	70.616	102.007	80.1852	101.117	144.818	109.8	110.065	85.864	114.017	94.2929	81.6091	123.815	88.1358	135.872	103.586	81.838	131.693	72.5437	132.633	83.5425	83.2253	79.7582	104.473	88.8682	129.275	86.6635	78.094	119.023	83.199	119.352	86.0079	75.8139
7129	FFA(17:0)	Free Fatty Acids	Saturated FFA	53468	DMS-MS							8.1761	8.5201	7.8894	9.4515	6.6544	8.3609	8.3292	5.9023	7.8935	6.4938	10.261	9.1746	5.9855	8.7054	6.207	7.762	7.9955	7.7163	7.8928	8.0693	9.3338	10.0552	8.2682	10.188	7.4404	8.5824	6.9923	8.23	6.5388	10.0772	6.5733	7.9991	7.4132	6.961	7.6841	5.8135	8.0289	9.6941
7130	FFA(18:0)	Free Fatty Acids	Saturated FFA	53805	DMS-MS							83.1132	112.71	110.663	80.6805	94.4566	88.6407	73.417	91.2292	79.4004	91.8775	130.583	103.615	99.5742	85.2639	99.5404	92.1159	82.3382	111.366	85.0403	117.343	101.777	86.5379	119.121	78.7011	115.881	84.2333	80.7428	80.6587	96.631	89.6124	112.237	85.7901	78.5254	105.58	82.3376	106.314	82.8185	80.7211
7131	FFA(20:0)	Free Fatty Acids	Saturated FFA	53470	DMS-MS							7.3104	8.2134	6.5454	7.8929	5.9263	6.7595	9.193	4.9883	6.7466	5.9747	7.6112	7.4087	5.0721	7.505	4.8329	7.0279	8.3191	6.333	7.1018	6.0806	8.6644	8.3059	5.9708	9.541	5.4014	7.1519	6.9618	8.3421	5.7912	8.8334	5.2342	7.7776	9.6556	5.285	7.1547	4.8833	6.6691	8.3219
7132	FFA(22:0)	Free Fatty Acids	Saturated FFA	54139	DMS-MS							13.0567	12.483	9.8968	13.5308	11.9699	10.3245	14.6107	8.2209	15.0676	13.4759	11.1524	13.3921	9.1222	12.5266	13.0994	13.018	11.7228	8.8116	12.4136	10.4882	16.3952	15.5375	10.9305	15.2513	10.796	13.6852	11.9193	12.7431	8.312	12.7807	8.6585	14.0165	15.1958	10.3546	12.0745	9.6262	13.2995	12.4038
7133	FFA(24:0)	Free Fatty Acids	Saturated FFA	53807	DMS-MS							3.5007	4.0562	3.443	4.3672	6.4163	4.9536	4.5368	2.392	4.0588	3.593	9.0485	3.3953	2.7891	5.0175	3.1221	4.1639	2.4614	2.9041	3.8426	2.4329	4.471	4.0573	4.6252	4.1544	3.9723	3.2088	4.0628	4.0199	3.3438	3.7853	5.2374	6.8116	4.3332	3.1291	3.5322	2.6767	7.0643	3.1464
7134	FFA(14:1)	Free Fatty Acids	Monounsaturated FFA	53985	DMS-MS							0.8652	0.986	1.4332	0.9648	0.9104	1.2723	0.87	0.6308	0.7096	0.7354	1.6885	1.6545	0.7406	0.9057	0.8586	0.608	0.8465	1.8696	0.753	1.8215	1.3204	1.5635	1.2868	1.5454	1.4973	1.5426	0.5951	0.7179	0.7278	1.5901	0.9807	0.8957	0.5793	0.9945	0.6146	0.6074	1.1621	1.6261
7135	FFA(16:1)	Free Fatty Acids	Monounsaturated FFA	54136	DMS-MS							6.927	4.1814	7.7143	5.3837	5.2025	9.2765	4.5883	2.8499	4.8409	3.8007	14.3075	13.9535	3.9682	7.0636	6.5026	3.3013	2.6	15.2855	2.8898	13.3456	11.8274	12.8312	5.2687	9.3479	13.4171	15.457	2.3776	3.3184	3.4635	11.218	6.5057	6.0281	2.2626	7.8988	2.967	2.6174	10.1537	13.0831
7136	FFA(18:1)	Free Fatty Acids	Monounsaturated FFA	53469	DMS-MS							40.7075	39.2298	54.5697	40.1734	46.4159	49.7049	31.8059	22.2266	30.7896	35.1624	78.5524	56.0091	38.4394	45.4167	51.2467	34.4287	18.5857	74.3235	35.5433	69.1557	61.5991	56.037	61.3182	49.8521	67.2144	59.013	29.4522	41.8475	41.53	54.4639	46.4795	38.5425	18.3054	57.2112	25.8657	26.72	53.3323	49.2119
7137	FFA(20:1)	Free Fatty Acids	Monounsaturated FFA	53987	DMS-MS							1.4541	1.5713	1.4417	1.4668	1.3722	1.5862	1.3751	0.9738	1.5603	1.2981	2.7884	1.8094	1.2634	1.5842	1.2573	1.2752	1.5741	2.261	1.1198	1.6878	1.77	2.0298	1.4221	2.2187	1.6371	2.5815	1.504	2.1393	1.3265	2.2052	1.2761	1.5393	1.0001	1.4986	1.2672	1.0279	2.2043	1.9554
7138	FFA(22:1)	Free Fatty Acids	Monounsaturated FFA	53472	DMS-MS							4.734	6.9704	5.046	5.7904	4.0508	4.7698	5.3695	4.2396	5.2835	4.2899	5.9882	5.397	5.2825	5.1674	3.8365	5.9648	5.2419	5.0061	4.6473	5.1915	5.4002	4.9028	4.1379	6.3938	5.6818	6.1695	4.6744	6.027	4.2063	6.2409	5.4629	6.2779	4.8026	4.4168	5.3443	4.3379	5.1167	6.5572
7139	FFA(24:1)	Free Fatty Acids	Monounsaturated FFA	54140	DMS-MS							3.4631	4.6269	3.0999	4.0106	2.6914	3.0001	3.6408	2.901	3.705	2.8478	3.3285	3.3897	3.3426	3.3811	2.2674	3.9518	3.5593	2.9368	3.047	2.6771	2.9426	3.4066	2.611	4.4573	3.1228	3.7646	3.2525	4.293	2.9156	4.402	3.0341	4.2013	3.2528	2.74	3.6119	2.7153	3.6841	4.239
7140	FFA(18:2)	Free Fatty Acids	Polyunsaturated FFA (PUFA)	53635	DMS-MS							18.8459	14.2008	27.3674	19.1918	21.5876	28.6494	14.654	8.901	17.2092	17.3044	50.0433	28.1978	15.9396	23.5883	26.4629	21.8558	7.2591	39.913	18.8555	32.4744	38.7552	34.5734	30.4639	28.4577	29.2547	36.6878	12.4554	21.198	18.6971	30.7929	16.6147	17.6516	7.596	27.7241	11.5927	11.549	33.2389	26.9062
7142	FFA(18:4)	Free Fatty Acids	Polyunsaturated FFA (PUFA)	53636	DMS-MS							0.8581	0.9556	0.7364	1.0917	0.7955	0.9656	1.0306	0.68	0.9884	0.8317	0.8478	0.9351	0.6662	1.058	0.7768	0.8605	1.0433	0.6958	0.9248	0.8088	1.0492	0.9932	0.6791	1.1752	0.8645	0.9521	0.8972	1.0379	0.7016	1.0361	0.7369	0.9439	0.9757	0.6988	0.9349	0.7599	0.9186	0.9285
7143	FFA(20:2)	Free Fatty Acids	Polyunsaturated FFA (PUFA)	54137	DMS-MS							0.763	0.8762	1.0173	0.8526	0.7462	1.0762	0.7974	0.5293	0.849	0.8336	1.4306	1.0387	0.6425	0.8874	0.7342	0.7594	0.6046	1.3955	0.7744	0.9495	0.9365	1.1833	0.7335	1.1946	0.9772	1.1669	0.6601	0.9148	0.7497	1.1321	0.5923	0.8916	0.6439	0.8208	0.7397	0.6207	1.184	1.0676
7144	FFA(20:3)	Free Fatty Acids	Polyunsaturated FFA (PUFA)	54138	DMS-MS							1.1341	1.2591	1.62	1.2223	1.2065	1.9031	1.4001	1.1352	1.5372	1.2837	1.8676	1.7827	1.0651	1.5021	1.2722	1.1043	1.1636	1.8653	1.5368	1.654	1.3165	1.5464	1.3244	1.7765	1.694	1.6083	0.8936	1.3464	1.1736	1.5041	1.0615	1.4111	1.1685	1.354	1.2285	1.119	1.6836	1.6981
7145	FFA(20:4)	Free Fatty Acids	Polyunsaturated FFA (PUFA)	53471	DMS-MS							4.4785	6.1132	5.5854	5.0467	5.2669	8.5812	7.1733	3.6934	7.887	6.0598	8.3404	8.2913	4.9771	6.3071	6.1571	7.5669	6.3991	5.9674	8.32	8.5009	5.4972	6.6234	5.5944	5.4188	6.5348	5.9263	3.4162	6.2414	4.3397	5.3697	4.5956	8.4036	5.5707	5.6306	6.1207	4.6672	8.583	8.5577
7146	FFA(20:5)	Free Fatty Acids	Polyunsaturated FFA (PUFA)	54329	DMS-MS							6.7782	6.5311	4.5794	8.9458	4.836	5.3715	7.6049	4.34	8.9845	5.6404	5.1856	7.1902	4.8297	7.0007	4.3011	7.5955	8.2972	4.6983	8.406	5.0494	6.6831	6.7129	4.8325	11.3152	5.8294	5.3883	5.1748	8.0131	5.0915	10.4277	4.6366	6.0203	7.4882	4.3519	8.5377	5.0544	6.3744	8.6155
7147	FFA(22:2)	Free Fatty Acids	Polyunsaturated FFA (PUFA)	53283	DMS-MS							0.5682	0.6044	0.5414	0.6336	0.4532	0.621	0.5997	0.4568	0.5666	0.451	0.7063	0.7143	0.4784	0.644	0.6168	0.5116	0.5601	0.6383	0.4901	0.5778	0.683	0.7023	0.4419	0.6867	0.6339	0.7743	0.5469	0.682	0.4462	0.745	0.4999	0.5746	0.5067	0.5416	0.5175	0.4072	0.6478	0.6843
7148	FFA(22:4)	Free Fatty Acids	Polyunsaturated FFA (PUFA)	53637	DMS-MS							1.0648	1.0963	1.0828	1.1167	0.9735	1.3521	1.4035	0.7173	1.2278	1.0276	1.5802	1.3764	0.9069	1.2529	0.9172	1.1643	1.1893	1.2588	1.1302	1.0302	1.0856	1.4215	0.91	1.5723	1.257	1.3403	0.9109	1.1615	0.961	1.2202	0.7442	1.2073	1.1283	0.8989	1.0175	0.8631	1.1703	1.4554
7149	FFA(22:5)	Free Fatty Acids	Polyunsaturated FFA (PUFA)	54509	DMS-MS							1.8228	1.8563	2.2242	1.9362	1.9197	2.4483	2.0201	1.2503	2.0774	1.8093	2.4575	2.3306	1.3566	1.9924	1.4572	1.4456	1.8072	2.0333	2.116	1.959	2.0673	2.1909	1.9078	2.4391	2.1069	2.1106	1.5602	2.2059	1.7263	2.3723	1.2624	1.8922	1.6751	1.8047	1.643	1.4342	2.0653	2.2885
7150	FFA(22:6)	Free Fatty Acids	Polyunsaturated FFA (PUFA)	53806	DMS-MS							2.8386	2.6737	3.628	2.8093	3.9618	3.6654	2.8696	1.8503	3.6347	3.0745	6.1975	4.3456	2.2218	2.8968	2.4485	1.9048	2.5089	3.0942	3.2824	2.9187	4.0683	2.7428	2.5972	3.5495	3.2122	2.9158	2.2858	3.1994	2.7368	3.6452	2.1291	2.7241	2.3633	3.085	2.3022	2.099	4.0162	4.0979
7151	CE(12:0)	Cholesterol Ester	CE Ester	54493	DMS-MS							0.6248	1.0407	0.9626	1.4846	1.3718	0.5829	1.1386	0.5406	1.0744	1.4675	0.7175	1.2547	0.7783	0.5383	0.5542	0.4447	2.133	2.4965	1.3336	1.8527	6.706	0.7968	0.9867	1.1614	5.2168	0.7095	0.8196	1.0231	0.7134	0.7383	0.88	1.0321	3.2336	0.5226	1.3877	1.5531	1.1665	0.7248
7152	CE(14:0)	Cholesterol Ester	CE Ester	53452	DMS-MS							20.8149	32.4206	33.525	32.849	32.6536	24.2886	25.8619	19.0309	29.0214	40.9358	26.4199	40.6067	15.2655	19.7482	19.9303	13.1343	37.4422	34.485	35.6039	40.3228	39.6278	13.4867	18.2945	20.0157	50.3991	19.3425	20.1262	27.8249	22.899	23.4085	24.3353	25.2177	44.3139	20.6858	26.3329	43.8181	31.6547	30.5269
7153	CE(14:1)	Cholesterol Ester	CE Ester	53453	DMS-MS							0.8369	1.4639	2.4469	1.8784	1.3723	1.5835	1.2836	1.2823	1.5938	1.7178	1.0123	2.1121	0.4991	0.9358	0.8161	0.4059	2.6014	1.892	1.2658	1.5291	0.7447	0.6397	0.741	0.7587	2.1824	1.1969	0.8736	1.5176	1.1263	1.241	1.3906	1.2618	3.014	0.9275	1.1957	1.7594	1.4179	1.4778
7154	CE(15:0)	Cholesterol Ester	CE Ester	53454	DMS-MS							10.0485	12.4379	10.2784	12.6039	11.7582	7.0044	11.7049	7.2809	10.5262	13.3767	11.7934	15.4681	7.1962	8.188	8.1272	6.6616	14.0984	7.8826	15.0687	14.6166	7.1945	8.0403	7.1919	7.5035	9.2041	5.5081	8.0275	12.1191	9.4969	10.144	10.1169	9.2948	12.1502	6.4902	10.7676	14.6424	15.7537	14.0185
7155	CE(16:0)	Cholesterol Ester	CE Ester	54315	DMS-MS							328.87	414.429	398.906	358.892	393.887	326.324	339.868	280.27	385.338	416.599	413.032	477.949	335.21	309.867	313.162	402.862	413.386	334.922	436.707	433.787	316.954	302.222	258.811	288.499	516.833	305.918	271.764	386.369	351.274	316.106	417.541	333.243	389.557	294.62	380.962	443.448	515.323	446.704
7156	CE(16:1)	Cholesterol Ester	CE Ester	54316	DMS-MS							100.363	137.755	157.658	119.191	79.8092	171.315	122.438	127.613	132.12	112.554	95.6942	202.95	61.8384	86.2985	80.6854	95.8033	166.961	170.721	96.5754	127.314	80.3478	63.2039	72.1403	84.987	211.012	117.925	68.8208	155.634	95.0346	125.615	98.2775	118.723	229.876	109.661	113.11	124.443	123.669	165.703
7157	CE(17:0)	Cholesterol Ester	CE Ester	54122	DMS-MS							9.7741	12.1392	11.0778	9.9254	11.7345	7.0907	10.738	7.3137	9.3723	12.6663	11.7467	13.7764	7.838	8.0853	8.0742	6.2902	12.3248	6.5693	11.5838	12.3643	5.7381	6.4856	7.3403	6.7241	11.8001	6.0705	6.9587	10.9143	10.1974	8.3442	12.5297	7.2239	11.9087	6.72	9.4442	14.1261	15.6194	10.963
7158	CE(18:0)	Cholesterol Ester	CE Ester	54123	DMS-MS							43.7725	66.6825	58.0987	44.3849	60.3654	38.2413	44.9136	43.5522	45.62	56.8933	57.9018	59.1933	54.2834	42.0884	46.1	41.6599	54.1684	46.349	52.9262	58.5278	40.8681	34.7376	40.0274	41.7354	72.2765	38.9986	38.0873	49.8253	49.8357	40.7071	63.6273	35.6225	55.4491	47.8638	45.3727	65.5003	67.7565	52.3069
7159	CE(18:1)	Cholesterol Ester	CE Ester	54494	DMS-MS							663.567	951.154	712.483	717.712	771.212	606.621	671.913	642.647	769.101	737.005	807.462	916.487	721.215	662.134	635.628	740.87	848.138	653.459	821.463	766.069	593.91	602.251	528.165	682.741	872.974	797.164	673.634	799.309	623.636	697.503	790.6	603.542	851.386	669.672	724.072	769.918	1057.05	795.294
7160	CE(18:2)	Cholesterol Ester	CE Ester	53968	DMS-MS							1343.77	1363.16	1206.82	1624.74	1276.04	1168.14	1348.68	1084.13	1472.77	1368.46	1382.37	1580.09	1234.53	1497.64	1049.59	1563.1	1654.55	1253.14	1710.2	1235.61	1309.19	1356.63	982.763	1558.38	1456.8	1296.21	1272.05	1645.81	1128.83	1381.85	1209.85	1414.1	1458.33	1183.7	1623.52	1272.07	2056.85	1623.19
7161	CE(18:3)	Cholesterol Ester	CE Ester	53969	DMS-MS							48.5251	83.5057	89.0767	78.1527	83.9528	102.54	58.3013	70.3447	79.2864	77.7396	55.4013	98.5373	47.4582	56.0697	49.5146	36.4456	86.9924	58.8483	93.9837	77.46	41.4174	33.1132	41.7013	51.0731	94.9141	70.7307	59.91	101.019	55.1271	72.2205	63.6877	74.0639	96.373	71.3807	70.7998	74.7677	82.7169	69.4232
7162	CE(18:4)	Cholesterol Ester	CE Ester	53623	DMS-MS							0.8624	1.5557	3.3722	2.2291	1.6956	2.5335	1.2143	1.6127	1.7981	1.9444	1.0136	2.243	0.7079	1.0313	0.8965	0.455	1.8208	1.0947	1.5786	1.8667	0.9585	0.3608	0.6757	0.8205	2.4458	1.9006	1.2748	2.7079	1.0494	2.3397	1.208	1.3329	2.8303	1.504	1.1271	1.8316	1.3471	1.3123
7163	CE(20:0)	Cholesterol Ester	CE Ester	54317	DMS-MS							1.0822	1.2401	0.9537	1.356	1.1775	0.7996	1.0535	0.6549	1.4203	1.1405	1.5122	1.6294	1.2826	1.0063	0.7095	0.9515	1.0837	0.6825	1.1779	0.7425	0.8684	0.9039	0.5434	0.9628	0.9479	0.7969	0.8503	1.1455	0.7943	0.8052	1.0625	0.7945	1.0404	0.7534	0.9396	0.8644	2.024	1.6529
7164	CE(20:1)	Cholesterol Ester	CE Ester	54318	DMS-MS							1.2156	1.4242	0.8342	1.9533	1.0067	0.7958	1.0682	0.7725	1.4535	0.8402	1.3194	1.567	1.0002	1.2793	0.7574	1.0898	1.2671	0.8183	1.4065	0.8729	1.0754	1.1331	0.6134	1.1308	0.8502	1.0993	1.1707	1.3479	0.8029	1.0033	0.9806	0.9951	1.2478	0.8239	1.1448	0.8377	2.697	1.2218
7165	CE(20:2)	Cholesterol Ester	CE Ester	53624	DMS-MS							1.7252	2.3035	1.9094	1.5499	2.266	1.805	1.761	1.4734	1.9256	2.114	1.7041	2.8659	1.5486	1.8439	1.7788	1.5971	1.8389	1.9314	2.0487	2.26	1.4269	1.2562	1.347	1.4221	2.5204	1.4683	1.5929	2.1759	1.8338	1.5374	2.1286	1.8702	2.1968	1.5802	1.8833	2.2175	2.2078	2.2667
7166	CE(20:3)	Cholesterol Ester	CE Ester	54319	DMS-MS							31.6121	34.7193	32.4917	25.6242	42.8384	33.2758	30.2266	22.8827	37.8886	36.0742	23.7647	45.3239	25.7811	27.7812	28.9116	28.4123	31.5025	26.4559	34.017	38.9673	23.6905	20.2868	24.1712	23.6519	47.0682	25.3157	25.9241	35.6089	31.2818	24.4439	41.1098	34.4017	43.1781	23.4717	37.497	34.9454	33.5863	36.9416
7167	CE(20:4)	Cholesterol Ester	CE Ester	54495	DMS-MS							183.995	183.353	232.203	134.69	234.604	201.782	188.828	102.886	250.542	252.887	185.935	275.255	166.87	116.666	141.164	260.47	205.187	129.396	227.728	239.411	176.706	113.174	156.414	99.8656	308.525	156.423	154.812	197.182	210.819	133.677	294.353	218.891	235.75	89.6909	245.43	204.758	250.41	272.111
7168	CE(20:5)	Cholesterol Ester	CE Ester	53795	DMS-MS							26.5934	35.9901	33.4603	19.3093	33.7949	30.6611	27.6949	24.6581	28.2739	43.5937	39.4359	45.7105	15.7815	15.1822	17.1094	18.5391	39.2773	14.4168	32.2268	41.6054	32.1987	9.8	18.87	11.9254	36.0583	22.3974	31.4655	29.8563	24.7084	36.4778	25.6991	27.4913	40.4172	21.7771	25.769	38.1768	35.3718	36.8061
7169	CE(22:0)	Cholesterol Ester	CE Ester	53625	DMS-MS							0.6186	0.8769	0.8482	0.85	0.7839	0.4524	0.6478	0.5584	0.8278	0.7347	0.7462	0.7799	0.6306	0.5207	0.648	0.5031	0.5238	0.4398	0.6627	0.705	0.6664	0.4262	0.5451	0.6915	0.6614	0.4236	0.5542	0.6498	0.6368	0.847	0.7873	0.4533	0.5737	0.6111	0.7965	0.7808	0.9936	0.73
7170	CE(22:1)	Cholesterol Ester	CE Ester	53796	DMS-MS							0.288	0.3969	0.2547	0.3656	0.2636	0.2121	0.2724	0.2616	0.3065	0.2498	0.3169	0.4446	0.2633	0.2351	0.1841	0.2831	0.3113	0.2392	0.2926	0.2661	0.2711	0.2687	0.1725	0.4331	0.2422	0.2736	0.2628	0.3168	0.245	0.278	0.2614	0.2635	0.2807	0.2192	0.3049	0.2315	0.5326	0.3344
7171	CE(22:2)	Cholesterol Ester	CE Ester	53269	DMS-MS							0.1841	0.1522	0.192	0.1448	0.1383	0.1538	0.1885	0.0936	0.2525	0.1708	0.2007	0.3459	0.1549	0.1678	0.0819	0.1595	0.1727	0.1066	0.1785	0.1034	0.2455	0.1106	0.1108	0.1098	0.1568	0.1539	0.1875	0.1702	0.1335	0.1075	0.1386	0.1583	0.1467	0.1176	0.1898	0.0926	0.2651	0.3212
7172	CE(22:4)	Cholesterol Ester	CE Ester	54124	DMS-MS							0.414	0.4797	0.4698	0.3664	0.5854	0.43	0.3875	0.2352	0.495	0.5454	0.372	0.6342	0.3433	0.4093	0.3522	0.5103	0.4255	0.2793	0.4254	0.4841	0.387	0.3454	0.3233	0.2979	0.6186	0.3433	0.3769	0.6024	0.4239	0.3637	0.5785	0.4077	0.5695	0.2534	0.4793	0.4588	0.5708	0.5674
7173	CE(22:5)	Cholesterol Ester	CE Ester	53797	DMS-MS							2.5132	2.6149	2.8554	1.7181	3.0131	2.3074	2.5933	1.7026	2.9947	2.9816	2.1165	3.3863	2.1213	2.1233	1.7528	2.4056	2.9564	1.5154	2.3087	2.5999	2.6049	1.6212	1.6004	1.6571	3.6351	1.6814	1.925	2.685	2.6009	2.214	3.1841	2.3512	3.1048	1.7203	2.7576	2.8537	3.1499	3.3506
7174	CE(22:6)	Cholesterol Ester	CE Ester	53970	DMS-MS							15.1953	14.5902	15.6187	11.7338	19.9203	14.3197	16.937	11.5333	18.9895	16.518	22.1212	24.8702	16.5042	11.8668	12.613	16.5436	16.2143	8.8237	18.1895	14.6727	24.1356	8.9914	7.6366	11.0936	21.3494	9.5977	13.2778	13.903	15.7299	11.9202	24.3751	14.3986	17.4466	11.2992	16.373	16.3941	26.5706	23.4987
7175	CE(24:0)	Cholesterol Ester	CE Ester	54125	DMS-MS							0.2016	0.2544	0.2389	0.2796	0.2735	0.1961	0.2307	0.164	0.4167	0.2637	0.3403	0.3186	0.2954	0.1915	0.1683	0.2261	0.224	0.196	0.2246	0.2615	0.2462	0.1596	0.122	0.3056	0.2516	0.1861	0.1861	0.2677	0.247	0.2032	0.3117	0.172	0.2098	0.2206	0.2551	0.2825	0.3036	0.4171
7176	CE(24:1)	Cholesterol Ester	CE Ester	54126	DMS-MS							0.2504	0.2441	0.1618	0.2918	0.196	0.1732	0.2937	0.1989	0.3354	0.2019	0.2442	0.2393	0.1543	0.2095	0.1606	0.1917	0.1831	0.1084	0.253	0.1696	0.1362	0.1591	0.1315	0.3153	0.1782	0.1484	0.1495	0.286	0.1444	0.3297	0.1739	0.1489	0.2933	0.1479	0.3064	0.2021	0.359	0.2091
7177	CER(14:0)	Sphingolipids	Ceramide	54496	DMS-MS							0.0146	0.0154	0.0187	0.0124	0.0206	0.0141	0.0166	0.0154	0.0205	0.0194	0.0208	0.0246	0.0198	0.0162	0.0102	0.0162	0.0195	0.0211	0.0188	0.019	0.0195	0.0142	0.0169	0.0154	0.0234	0.0146	0.0128	0.0177	0.0103	0.0158	0.0173	0.0164	0.0216	0.017	0.0178	0.0164	0.0167	0.0211
7178	CER(16:0)	Sphingolipids	Ceramide	53971	DMS-MS							0.25	0.2858	0.3312	0.2534	0.2811	0.2079	0.2911	0.2672	0.3174	0.4493	0.3799	0.4316	0.3462	0.3632	0.2369	0.3898	0.4351	0.2866	0.2789	0.327	0.2727	0.293	0.2948	0.3467	0.4116	0.2758	0.2062	0.3097	0.2438	0.2879	0.2528	0.25	0.3141	0.2995	0.3659	0.4608	0.4622	0.332
7179	CER(18:0)	Sphingolipids	Ceramide	54320	DMS-MS							0.085	0.0765	0.0986	0.0875	0.0722	0.0794	0.1997	0.0972	0.0788	0.139	0.0945	0.1397	0.0868	0.0907	0.0555	0.0903	0.1532	0.0773	0.0842	0.1038	0.0516	0.1225	0.0934	0.1251	0.1322	0.0684	0.0429	0.0776	0.073	0.1257	0.0633	0.0887	0.2422	0.0853	0.1124	0.155	0.1496	0.1115
7181	CER(18:1)	Sphingolipids	Ceramide	53626	DMS-MS								0.0092	0.0083	0.0086	0.0078	0.0056	0.0117	0.0067	0.0134	0.0082	0.0096	0.0131	0.0076	0.0091	0.0056	0.0084	0.0144	0.0092	0.009	0.0076	0.006	0.0124	0.0068		0.0074	0.0088	0.0075		0.0068	0.0142	0.0076	0.0107	0.0138	0.0075	0.0129	0.0078	0.0155	0.0189
7182	CER(20:0)	Sphingolipids	Ceramide	54321	DMS-MS							0.1269	0.1509	0.113	0.2241	0.1156	0.1103	0.3023	0.117	0.2125	0.1916	0.1146	0.219	0.1346	0.185	0.099	0.1322	0.2705	0.1122	0.1795	0.1423	0.0863	0.2025	0.1032	0.306	0.172	0.1195	0.0846	0.2527	0.1225	0.2789	0.0974	0.1549	0.3535	0.1157	0.2519	0.1886	0.1721	0.2742
7183	CER(20:1)	Sphingolipids	Ceramide	53972	DMS-MS							0.0131	0.0134	0.0113	0.0114	0.0108	0.0091	0.0184	0.0113	0.0138	0.0125	0.013	0.0149	0.009	0.0145	0.0087	0.0108	0.0168	0.0113	0.0154	0.01	0.0113	0.0128	0.0131	0.0172	0.0111	0.0134	0.0105	0.0184	0.0114	0.0157	0.0111	0.0143	0.0203	0.0106	0.022	0.0135	0.0146	0.0193
7184	CER(22:0)	Sphingolipids	Ceramide	53627	DMS-MS							0.6825	0.9154	0.7233	1.008	0.6454	0.6233	1.1068	0.6961	0.8148	1.2067	0.7736	0.8477	0.8622	0.8759	0.4914	0.74	1.123	0.6238	0.8445	0.6641	0.5363	0.7441	0.6354	1.1987	1.1124	0.9112	0.6341	0.8368	0.5377	0.8648	0.5579	0.6859	1.3339	0.9215	0.9016	1.1967	0.9458	0.6843
7185	CER(22:1)	Sphingolipids	Ceramide	54127	DMS-MS							0.0418	0.0337	0.0367	0.0349	0.0304	0.0307	0.0625	0.0396	0.0376	0.0482	0.0401	0.0645	0.0405	0.0428	0.0274	0.0441	0.0657	0.0419	0.0545	0.0406	0.0334	0.0427	0.0352	0.0425	0.0432	0.0386	0.0307	0.0457	0.0285	0.0355	0.0289	0.0384	0.07	0.0447	0.0442	0.053	0.0603	0.0499
7186	CER(24:0)	Sphingolipids	Ceramide	54322	DMS-MS							2.5931	3.2627	2.802	3.9797	2.691	2.4021	3.0313	3.0972	3.6319	4.4667	3.0507	3.0592	3.0879	3.2653	2.1886	2.7637	3.6678	2.7741	3.7047	2.3279	2.5606	2.6291	2.3398	5.0297	3.9766	4.4626	2.7518	3.5122	2.1068	3.4616	2.2688	2.6872	4.258	4.3237	3.5745	4.23	3.7011	2.5616
7187	CER(24:1)	Sphingolipids	Ceramide	53628	DMS-MS							1.1279	1.2126	1.2542	1.114	0.8774	0.8565	1.8204	1.2988	1.319	1.5577	1.3638	1.3775	1.1239	1.1259	0.7641	1.0651	1.8873	1.1987	1.0198	1.3727	0.9111	1.1819	0.9084	1.4439	1.9476	1.0298	0.767	1.4982	0.8653	1.1802	0.7147	0.9264	1.9084	1.4787	1.4197	1.7408	1.7979	1.3812
7188	CER(26:0)	Sphingolipids	Ceramide	54497	DMS-MS							0.0649	0.0485	0.0425	0.0697	0.0503	0.041	0.0589	0.0657	0.0768	0.0658	0.0548	0.0629	0.0606	0.057	0.0321	0.0436	0.0689	0.0361	0.0794	0.0395	0.042	0.0492	0.0382	0.0636	0.0487	0.0622	0.0421	0.0619	0.0386	0.052	0.0409	0.0486	0.0726	0.0449	0.0754	0.0692	0.0814	0.0685
7189	CER(26:1)	Sphingolipids	Ceramide	53798	DMS-MS							0.0347	0.0228	0.0257	0.0319	0.0182	0.0204	0.0251	0.0258	0.0299	0.032	0.0271	0.0352	0.0266	0.0227	0.0178	0.0234	0.0398	0.0214	0.0295	0.0222	0.025	0.0172	0.0175	0.027	0.0342	0.0225	0.017	0.0419	0.0176	0.0284	0.014	0.026	0.0383	0.0268	0.0297	0.0306	0.0358	0.0357
7195	DCER(14:0)	Sphingolipids	Dihydroceramide	53803	DMS-MS														0.0258			0.0191
7196	DCER(16:0)	Sphingolipids	Dihydroceramide	54134	DMS-MS							0.0827	0.0997	0.081	0.0806	0.0591	0.072	0.0729	0.0873	0.0808	0.1079	0.0993	0.0998	0.0836	0.0978	0.0526	0.0983	0.0974	0.0755	0.1015	0.0912	0.0821	0.0887	0.0709	0.1301	0.0716	0.1057	0.0549	0.1046	0.0765	0.0803	0.0722	0.0906	0.1059	0.098	0.1186	0.0886	0.1247	0.107
7197	DCER(18:0)	Sphingolipids	Dihydroceramide	53464	DMS-MS							0.0707	0.05	0.0482	0.0656	0.0416	0.0405	0.0978	0.046	0.068	0.075	0.0402	0.1044	0.0502	0.0749	0.0431	0.0562	0.0961	0.032	0.0912	0.0429	0.0512	0.0694	0.0446	0.1008	0.0564	0.0659	0.0431		0.0401	0.0893	0.0472	0.0623	0.0948	0.0675	0.0513	0.0627	0.0962
7198	DCER(18:1)	Sphingolipids	Dihydroceramide	53983	DMS-MS								0.0351			0.0157	0.0273		0.0211		0.0277				0.0465		0.045				0.0197		0.0446	0.0214					0.045		0.0607	0.0215	0.0545
7199	DCER(20:0)	Sphingolipids	Dihydroceramide	53280	DMS-MS							0.068	0.0795	0.0677	0.0785	0.065	0.0809	0.112	0.0676	0.0794	0.0976	0.0646	0.1052	0.0639	0.0922	0.0461	0.0931	0.1072	0.0677	0.1274	0.0725	0.0625	0.0842	0.0761	0.0995	0.0534	0.0793	0.0667	0.1262	0.0479	0.1031	0.068	0.0914	0.1242	0.0781	0.0753	0.0886	0.1121	0.1231
7200	DCER(20:1)	Sphingolipids	Dihydroceramide	53984	DMS-MS														0.0232												0.0147			0.0208													0.0202
7201	DCER(22:0)	Sphingolipids	Dihydroceramide	53465	DMS-MS							0.2248	0.2607	0.1954	0.2579	0.168	0.1907	0.3675	0.1901	0.2956	0.3284	0.2272	0.3581	0.2633	0.2789	0.1676	0.2941	0.2835	0.2067	0.2727	0.2016	0.2075	0.2236	0.1972	0.2471	0.2394	0.3174	0.2121	0.2535	0.172	0.266	0.1826	0.2587	0.3602	0.2246	0.289	0.2316	0.312	0.3924
7202	DCER(22:1)	Sphingolipids	Dihydroceramide	53804	DMS-MS							0.0624	0.0678	0.0577	0.0751	0.0466	0.0342	0.092	0.0657	0.0775	0.0733	0.0422	0.0624	0.067	0.0808	0.0405	0.0595	0.0727	0.07		0.0446	0.052	0.0477	0.0664	0.0795	0.0478	0.0689	0.0531	0.0973	0.0648	0.0714	0.0676	0.0587	0.1011	0.0936	0.0744	0.0557	0.0911	0.067
7203	DCER(22:2)	Sphingolipids	Dihydroceramide	57732	DMS-MS							0.0937	0.0916	0.0905	0.0756	0.0909	0.0668	0.098	0.1094	0.0931	0.1951	0.0778	0.0892	0.1059	0.1002	0.0896	0.0559	0.1015	0.0719	0.1037	0.0709	0.0635	0.0626	0.061	0.0845	0.0703	0.0987	0.0602	0.1512	0.0671	0.0808	0.0705	0.1122	0.0872	0.1123	0.0941	0.141	0.1061	0.1273
7204	DCER(24:0)	Sphingolipids	Dihydroceramide	54328	DMS-MS							0.53	0.5745	0.3755	0.6163	0.3795	0.351	0.5415	0.407	0.6359	0.7908	0.4697	0.6485	0.524	0.5747	0.3839	0.5024	0.6158	0.4516	0.7979	0.3403	0.4038	0.4718	0.339	0.8193	0.5669	0.7743	0.4638	0.5733	0.3123	0.6168	0.4078	0.4919	0.6851	0.6295	0.6797	0.6041	0.6668	0.6314
7205	DCER(24:1)	Sphingolipids	Dihydroceramide	53466	DMS-MS							0.4855	0.4414	0.3483	0.2893	0.3442	0.3625	0.5254	0.3563	0.4236	0.5235	0.4236	0.6857	0.4066	0.4381	0.354	0.4268	0.5427	0.4214	0.4905	0.4175	0.3389	0.4221	0.3022	0.3732	0.4686	0.5558	0.3304	0.5483	0.3026	0.3455	0.3082	0.4576	0.5868	0.3744	0.4962	0.4573	0.6601	0.6816
7206	DCER(26:0)	Sphingolipids	Dihydroceramide	53634	DMS-MS							0.0616	0.0462	0.0515	0.0627	0.0458	0.0552	0.0925	0.0723	0.1027	0.0618	0.0469	0.0645	0.0721	0.0647	0.0446	0.044	0.0608	0.039	0.0956	0.0465	0.0572	0.0382	0.0666	0.1105	0.0445	0.0643	0.0672	0.0849	0.0421	0.087	0.073	0.0389	0.0861	0.0693	0.1193	0.0377	0.0812
7207	DCER(26:1)	Sphingolipids	Dihydroceramide	53281	DMS-MS								0.029	0.0419		0.0352	0.0333	0.0465	0.0371		0.0541	0.0311	0.0525	0.0421		0.034				0.072	0.0337		0.0316	0.0317		0.0415	0.0384	0.0394		0.0362	0.0587	0.0393	0.0396		0.0524		0.046	0.0452
7208	HCER(14:0)	Sphingolipids	Hexosylceramide	53808	DMS-MS							0.0142	0.0162	0.0213	0.0171	0.0186	0.0123	0.0116	0.022	0.0165	0.0182	0.0197	0.0212	0.0181	0.0119	0.0134	0.0142	0.0267	0.0299	0.0222	0.0216	0.0211	0.0128	0.0167	0.0168	0.0197	0.0127	0.0122	0.0223	0.0181	0.0159	0.0188	0.0136	0.016	0.016	0.014	0.0148	0.023	0.021
7209	HCER(16:0)	Sphingolipids	Hexosylceramide	53809	DMS-MS							0.7957	1.0524	1.1523	0.7261	0.9986	0.658	0.8376	0.9508	0.7809	0.9019	1.106	1.1039	1.1015	0.6902	0.6613	0.9957	1.1238	1.0446	0.7614	1.3838	0.7818	0.5957	0.8662	0.7744	0.8958	0.9511	0.723	1.002	1.0692	0.6272	0.9652	0.8555	0.9559	1.0624	0.9691	0.9301	1.1608	0.8939
7210	HCER(18:0)	Sphingolipids	Hexosylceramide	53638	DMS-MS							0.1296	0.1491	0.1469	0.12	0.1299	0.0947	0.1381	0.0961	0.0929	0.1157	0.1286	0.2209	0.1514	0.1068	0.1031	0.142	0.2177	0.1526	0.1095	0.1952	0.1275	0.1218	0.1167	0.1398	0.1194	0.1648	0.0963	0.1646	0.1496	0.0994	0.1488	0.1278	0.1491	0.1476	0.108	0.1451	0.1721	0.157
7211	HCER(18:1)	Sphingolipids	Hexosylceramide	53810	DMS-MS							0.0159	0.0205	0.0184	0.0176	0.0187	0.014	0.0195	0.0156	0.0175	0.0222	0.0253	0.0329	0.0255	0.0198	0.0181	0.0216	0.0236	0.0183	0.0177	0.0282	0.0148	0.0203	0.0169	0.0266	0.0126	0.0178	0.0128	0.0245	0.0229	0.0183	0.027	0.0167	0.0171	0.0203	0.0194	0.0203	0.025	0.0247
7212	HCER(20:0)	Sphingolipids	Hexosylceramide	53639	DMS-MS							0.0621	0.1062	0.1366	0.0847	0.0857	0.0638	0.0961	0.0833	0.0598	0.1032	0.1145	0.101	0.1086	0.077	0.0698	0.1048	0.1639	0.0893	0.0644	0.1229	0.0872	0.0645	0.0843	0.0947	0.0759	0.107	0.0644	0.0829	0.1337	0.0746	0.088	0.0775	0.0803	0.1107	0.0689	0.1026	0.0998	0.0866
7213	HCER(20:1)	Sphingolipids	Hexosylceramide	54510	DMS-MS									0.0104		0.0074		0.0104	0.0091	0.0083	0.0088	0.0072	0.0135	0.0082		0.0069	0.01		0.0085		0.0129	0.0077	0.0097	0.0076		0.0118	0.0054		0.0114	0.0094	0.0097	0.0085	0.0109	0.011	0.0074		0.0067		0.0161
7214	HCER(22:0)	Sphingolipids	Hexosylceramide	53473	DMS-MS							0.6508	1.0963	0.9753	0.8474	0.7237	0.5724	0.8011	0.7423	0.7353	0.8942	0.9644	1.0663	1.0415	0.7363	0.7217	0.9355	1.0955	0.7974	0.75	1.0414	0.7556	0.5776	0.7109	0.8959	0.6519	0.8222	0.7458	1.0507	0.9896	0.7977	0.7344	0.7646	0.7482	1.1224	0.7297	0.9017	0.8879	0.776
7215	HCER(22:1)	Sphingolipids	Hexosylceramide	53474	DMS-MS							0.0431	0.058	0.0529	0.0411	0.0377	0.0357	0.0538	0.043	0.0315	0.0536	0.0612	0.0679	0.0594	0.039	0.0437	0.048	0.0704	0.0514	0.0523	0.0712	0.0408	0.0458	0.0396	0.0387	0.0417	0.0437	0.0326	0.0618	0.0433	0.0433	0.048	0.0479	0.0502	0.042	0.042	0.0632	0.0635	0.0704
7216	HCER(24:0)	Sphingolipids	Hexosylceramide	54511	DMS-MS							1.0952	1.5607	1.4058	1.1988	1.0678	0.8298	1.0104	1.1528	1.0556	1.2819	1.4374	1.5245	1.4156	0.9725	1.0075	1.2639	1.4391	1.2545	1.0714	1.4695	1.0136	0.8403	1.1855	1.2356	0.987	1.1952	1.1654	1.6233	1.4032	1.1286	0.9862	1.0597	1.0975	1.5725	1.049	1.2824	1.3686	1.0797
7217	HCER(24:1)	Sphingolipids	Hexosylceramide	54512	DMS-MS							0.7942	1.0909	1.1787	0.8607	0.6405	0.6759	0.8412	0.8533	0.8164	0.7969	1.0459	1.2429	0.9919	0.5572	0.6898	1.1314	0.97	1.0727	0.5878	1.4466	0.741	0.7374	0.9328	0.8675	0.8073	0.8706	0.6328	1.2574	1.1299	0.7984	0.6788	0.7513	0.824	1.017	0.8324	0.8334	1.1623	1.0207
7218	HCER(26:0)	Sphingolipids	Hexosylceramide	53811	DMS-MS							0.0166	0.0226	0.0216	0.0138	0.0162	0.0139	0.0187	0.0096	0.0154	0.0189	0.0183	0.0198	0.0191	0.0154	0.011	0.0203	0.0251	0.015	0.0197	0.0204	0.0153	0.0165	0.0097	0.0204	0.0185	0.0154	0.016	0.0185	0.012	0.018	0.0134	0.0144	0.0181	0.0177	0.0163	0.0166	0.0224	0.0206
7219	HCER(26:1)	Sphingolipids	Hexosylceramide	53988	DMS-MS							0.0119	0.0098	0.0071	0.0137	0.0066	0.0096	0.0134	0.0122	0.0127	0.0093	0.0134	0.022	0.0089	0.0149	0.0077	0.0158	0.0162	0.0115		0.011	0.0109	0.0107	0.0093	0.0166	0.0113	0.0088	0.0116	0.0163	0.011	0.0121	0.0117	0.0106		0.0094		0.0101	0.0164
7220	LCER(14:0)	Sphingolipids	Lactosylceramide	53284	DMS-MS							0.0674	0.1372	0.1061	0.0713	0.0971	0.0659	0.0657	0.0944	0.0635	0.086	0.113	0.0828	0.0955	0.0493	0.0767	0.0728	0.0921	0.1393	0.0824	0.1235	0.1429	0.0636	0.0845	0.0642	0.0752	0.0766	0.0766	0.0915	0.095	0.0866	0.1067	0.0744	0.0815	0.0903	0.0775	0.0934	0.095	0.0711
7221	LCER(16:0)	Sphingolipids	Lactosylceramide	54141	DMS-MS							1.3908	2.5117	2.2191	1.5528	1.9842	1.1094	1.0985	1.5692	1.5751	1.315	2.3341	1.7413	2.2932	1.2728	1.3721	1.8457	1.4431	2.0155	1.4234	2.0712	1.7217	1.4438	1.6821	1.1612	1.3643	1.6602	1.3714	1.9717	2.0598	1.6109	2.1677	1.4005	1.1441	1.6191	1.5609	1.2758	2.0418	1.5335
7222	LCER(18:0)	Sphingolipids	Lactosylceramide	53475	DMS-MS							0.0706	0.0987	0.09	0.0759	0.1008	0.0592	0.1092	0.077	0.0685	0.1082	0.1014	0.0916	0.0969	0.0801	0.0536	0.0793	0.1034	0.0831	0.0691	0.0803	0.0724	0.0861	0.0839	0.0655	0.0797	0.0771	0.0693	0.088	0.083	0.0823	0.0975	0.0656	0.0995	0.0843	0.0731	0.0976	0.1011	0.1004
7223	LCER(18:1)	Sphingolipids	Lactosylceramide	53476	DMS-MS							0.0564	0.0777	0.0899	0.0722	0.0792	0.0581	0.0785	0.0824	0.068	0.092	0.0673	0.0823	0.1003	0.0805	0.0642	0.0675	0.0782	0.0983	0.0635	0.0841	0.0529	0.0656	0.0779	0.0858	0.0863	0.0668	0.0572	0.0747	0.078	0.088	0.0922	0.068	0.084	0.1015	0.0737	0.0882	0.0787	0.087
7224	LCER(20:0)	Sphingolipids	Lactosylceramide	53477	DMS-MS							0.0227	0.0315	0.0278	0.0235	0.0324	0.0199	0.0352	0.0277	0.0205	0.0268	0.0294	0.0351	0.0259	0.0189	0.0192	0.0298	0.054	0.0331	0.0278	0.033	0.0282	0.0272	0.023	0.0215	0.026	0.0285	0.02	0.0417	0.0238	0.0246	0.0293	0.0241	0.0326	0.0297	0.0208	0.0257	0.0357	0.0361
7225	LCER(20:1)	Sphingolipids	Lactosylceramide	53812	DMS-MS							0.0153	0.0171	0.0128	0.0174	0.0179	0.011	0.0253	0.0188	0.0175	0.0256	0.0161	0.0183	0.0209	0.0206	0.0118	0.0207	0.024	0.0255	0.0182	0.0137	0.0145	0.0166	0.0139	0.014	0.0217	0.0229	0.0144	0.0256	0.0134	0.0214	0.0169	0.0173	0.0225	0.0192	0.013	0.0224	0.0238	0.0322
7226	LCER(22:0)	Sphingolipids	Lactosylceramide	53640	DMS-MS							0.0576	0.1157	0.0687	0.0647	0.0964	0.054	0.0683	0.0747	0.0707	0.0718	0.1179	0.112	0.0763	0.0745	0.0512	0.0973	0.1384	0.0985	0.0609	0.0769	0.1056	0.0783	0.0546	0.0783	0.0713	0.0979	0.0733	0.1155	0.0797	0.0796	0.1005	0.0758	0.0799	0.0943	0.0667	0.0557	0.1209	0.0945
7227	LCER(22:1)	Sphingolipids	Lactosylceramide	54142	DMS-MS							0.022	0.0323	0.0321	0.0242	0.0297	0.0172	0.0244	0.023	0.0273	0.0232	0.0275	0.0381	0.0261	0.0242	0.0174	0.0416	0.04	0.0303	0.0269	0.0266	0.0257	0.0253	0.024	0.0242	0.0208	0.028	0.0221	0.0429	0.0255	0.0253	0.0297	0.032	0.0317	0.0271	0.0278	0.019	0.0478	0.0359
7228	LCER(24:0)	Sphingolipids	Lactosylceramide	53989	DMS-MS							0.0971	0.1879	0.1297	0.0987	0.1495	0.0774	0.093	0.0917	0.1201	0.0717	0.184	0.1379	0.1184	0.1013	0.0862	0.1605	0.1592	0.1263	0.1087	0.1147	0.1434	0.1171	0.0945	0.1092	0.0912	0.1316	0.1014	0.189	0.1143	0.1092	0.1719	0.119	0.0853	0.1122	0.1145	0.0768	0.2088	0.1212
7229	LCER(24:1)	Sphingolipids	Lactosylceramide	53478	DMS-MS							0.3363	0.703	0.4685	0.322	0.4971	0.2702	0.2636	0.2546	0.4145	0.1946	0.5686	0.4379	0.4138	0.3098	0.2801	0.6024	0.4091	0.4038	0.3292	0.3781	0.4275	0.3953	0.3346	0.3008	0.2964	0.4524	0.369	0.6966	0.45	0.3844	0.5682	0.3893	0.2625	0.2945	0.3824	0.1526	0.7727	0.4006
7230	LCER(26:0)	Sphingolipids	Lactosylceramide	53641	DMS-MS								0.0078	0.0105	0.012	0.009	0.0078	0.0118	0.0062		0.0104	0.0075	0.0116		0.0086	0.0062	0.0083	0.0107		0.01	0.0089		0.0096	0.0094	0.0066	0.0099	0.0109	0.0073	0.0123	0.0078	0.0114		0.0075	0.0115	0.0082	0.0104		0.0112	0.0111
7231	LCER(26:1)	Sphingolipids	Lactosylceramide	53642	DMS-MS							0.0079	0.0126	0.0086	0.0076	0.0072		0.0108		0.0096	0.007	0.0102	0.0087	0.0077	0.0083	0.0055	0.0099	0.011			0.0069	0.0078	0.0101	0.0064	0.0087		0.0067	0.006	0.0114	0.0061	0.0088	0.0098	0.0079			0.0093	0.0066	0.0131	0.0076
7232	SM(14:0)	Sphingolipids	Sphingomyelin	54222	DMS-MS							14.3724	21.0732	16.1411	14.8626	22.8479	14.1301	15.2859	13.2942	16.1223	22.4782	23.0332	26.8243	19.2496	12.789	17.1085	17.0904	21.9072	18.5944	22.2786	19.6931	22.4867	12.3005	14.4693	13.1255	14.5621	14.4894	12.9281	19.0749	15.6726	13.5103	19.5938	17.901	17.1371	14.5593	17.8932	22.7313	24.1682	23.5047
7233	SM(16:0)	Sphingolipids	Sphingomyelin	54385	DMS-MS							144.245	172.959	151.128	128.753	171.638	122.048	134.677	124.204	142.342	162.01	181.097	213.037	180.02	128.877	131.296	195.544	179.584	150.188	185.251	169.549	165.569	144.598	136.842	118.52	142.562	139.303	130.457	170.118	150.771	128.265	171.225	142.395	149.978	139.645	155.689	162.861	201.702	189.589
7234	SM(18:0)	Sphingolipids	Sphingomyelin	54386	DMS-MS							23.7737	25.4247	25.8636	22.6156	24.1262	23.1923	36.3293	21.351	20.1642	29.3485	28.526	40.5162	26.3583	20.5976	19.3354	27.8076	32.4533	23.4411	26.8875	28.1113	24.4056	27.5718	24.1425	20.715	22.1726	21.8358	17.5102	26.3919	25.781	20.5395	25.838	26.2007	36.5196	22.9208	23.0171	30.386	32.7453	38.2752
7235	SM(18:1)	Sphingolipids	Sphingomyelin	53862	DMS-MS							8.5181	7.7041	9.2409	8.6963	7.9159	9.5945	13.9985	7.0716	7.0665	9.8582	9.7303	14.3401	10.0396	7.491	6.3263	11.4736	11.0584	8.2166	9.2303	9.9524	8.1221	9.7819	8.6141	8.6735	7.3122	7.4225	6.3554	7.8714	9.7312	8.3444	8.9609	10.2065	13.723	7.1883	7.9604	10.173	10.4875	12.9667
7236	SM(20:0)	Sphingolipids	Sphingomyelin	53687	DMS-MS							59.6141	80.0093	101.896	100.536	93.4079	64.1629	84.2153	108.319	90.0741	101.424	74.483	96.2531	113.232	80.2994	79.0894	81.3371	127.171	154.033	86.7351	67.7199	69.7987	77.5825	90.958	86.1126	112.381	90.2013	59.4672	107.055	85.7354	79.3758	88.8919	89.486	101.704	129.197	99.3131	101.631	90.652	103.875
7237	SM(20:1)	Sphingolipids	Sphingomyelin	53531	DMS-MS							7.1106	7.097	9.7211	10.5584	7.8474	8.4821	9.9851	8.3922	7.1393	8.8644	8.0839	11.339	9.6184	6.628	6.1646	9.8271	11.4005	10.5224	8.02	8.9857	7.3705	7.5092	7.7728	9.0587	7.37	8.2359	6.562	9.1778	9.4578	9.7878	8.1767	9.4187	10.2748	8.9874	8.0684	8.4687	9.0036	10.7178
7238	SM(22:0)	Sphingolipids	Sphingomyelin	53347	DMS-MS							63.2068	91.413	85.9917	106.269	93.8697	65.8196	86.4057	87.5504	85.3322	97.7836	78.1426	102.085	119.126	92.5822	73.6469	85.5194	116.718	104.55	96.6614	71.917	83.2159	77.6661	83.0911	79.219	99.9884	90.4273	77.1756	110.133	86.4365	98.0176	87.8665	85.9435	107.152	107.69	92.2963	96.0214	92.0325	99.1384
7239	SM(22:1)	Sphingolipids	Sphingomyelin	54570	DMS-MS							36.7111	45.3965	46.6221	54.9227	51.4917	39.2804	42.5588	44.3287	46.5105	49.317	43.2161	60.033	58.2931	39.3818	39.0662	48.2824	53.2052	64.6332	46.4953	44.563	38.8255	39.2638	42.3794	42.0398	51.9123	46.0976	37.6902	53.9825	43.2872	51.7118	47.5131	47.4188	53.5106	53.626	50.2103	49.2391	47.9987	55.6591
7240	SM(24:0)	Sphingolipids	Sphingomyelin	53863	DMS-MS							24.1102	30.1453	30.232	35.3016	31.5084	24.949	27.3528	29.6867	30.2821	29.9697	33.0658	42.2896	34.7641	29.6056	25.1481	31.9555	27.1568	30.0203	30.7955	24.3913	29.0501	29.0385	25.8685	25.0094	28.225	29.5491	26.9737	32.0362	28.0014	33.9037	30.4847	31.2545	32.8982	33.6738	30.7938	28.3544	34.1919	38.5882
7241	SM(24:1)	Sphingolipids	Sphingomyelin	54028	DMS-MS							57.5915	65.5008	64.5109	67.6285	58.6118	55.6356	59.7201	56.766	56.5583	59.2904	71.5719	88.2879	66.7965	55.1753	50.3933	77.4307	60.1698	66.3978	53.2482	62.8188	60.6209	64.9758	51.4319	50.6959	62.013	60.4019	52.8721	69.8813	59.3173	76.1395	59.7726	64.167	70.0724	61.3027	62.2403	55.5799	78.3588	88.431
7242	SM(26:0)	Sphingolipids	Sphingomyelin	54387	DMS-MS							0.3785	0.3958	0.3579	0.4083	0.3647	0.3224	0.3549	0.3614	0.436	0.3829	0.4688	0.5211	0.5298	0.34	0.2538	0.3739	0.3895	0.3867	0.4086	0.3217	0.383	0.3283	0.3566	0.288	0.3439	0.4029	0.3389	0.4623	0.3545	0.4297	0.3025	0.423	0.3503	0.3988	0.4274	0.3479	0.5711	0.502
7243	SM(26:1)	Sphingolipids	Sphingomyelin	53348	DMS-MS							0.5786	0.6025	0.5928	0.5828	0.5387	0.4325	0.4781	0.4519	0.5703	0.5809	0.7639	0.8571	0.718	0.5155	0.4479	0.6776	0.5155	0.5033	0.5079	0.5254	0.5734	0.5816	0.4772	0.4159	0.5763	0.5114	0.5037	0.6487	0.5415	0.6901	0.5082	0.584	0.5376	0.5273	0.6111	0.5362	0.8175	0.8664
7244	DAG(12:0/16:0)	Diacylglycerol	DAG Ester	53629	DMS-MS							0.2275	0.2697	0.4674	0.214	0.2144	0.3031	0.247	0.1118	0.2976	0.3373	0.673	0.2886	0.2714	0.2956	0.156	0.2807	0.6205	0.1253	0.1861	0.1838	0.2466	0.2767	0.2387	0.2621	0.7224	0.2536	0.3376	0.2238	0.457	0.1391	0.2261	0.3765	0.2582	0.1092	0.2538	0.2955	0.5024	0.1633
7245	DAG(12:0/18:0)	Diacylglycerol	DAG Ester	53973	DMS-MS							0.0649	0.0495	0.0536	0.0761	0.057	0.0735	0.1131	0.0571	0.0792	0.0804	0.0565	0.0687	0.053		0.038	0.065	0.1843	0.0494	0.0673	0.0684	0.0934	0.0562	0.1405	0.0784	0.2788	0.0791	0.0703		0.045	0.0824	0.0608	0.0768	0.1222	0.0607	0.0966	0.0768	0.0688
[truncated: 909 more rows]
[truncated: 118 more columns]

## Sheet: ScaledImpData
											CLIENT_IDENTIFIER	1010003	1020003	1030003	1040003	1050003	1060003	1070003	1080003	1090003	1100003	1120003	1130003	1140003	1150003	1160003	1170003	1180003	1190003	1200003	1210003	1220003	1230003	1240003	1250003	1270003	1280003	1010006	1020006	1030006	1040006	1050006	1060006	1070006	1080006	1090006	1100006	1120006	1130006
[truncated: 1,984 more rows]
[truncated: 118 more columns]

[truncated: 3 more sheets: Sample Manifest, StatSum, Pathway Heat Map]
